# Supplementary material for: Chronic, Low-Dose Methamphetamine Reveals Sexual Dimorphism of Memory Performance, Histopathology, and Gene Expression Affected by HIV-1 Tat Protein in a Transgenic Model of NeuroHIV
Source: Viruses. 2025 Feb 28;17(3):361. doi: 10.3390/v17030361 (PMC11946854; doi:10.3390/v17030361)
Supplement: Supplementary file 1 [file viruses-17-00361-s001.zip]

Archive with 8 entries (8 files):
- Harahap-Carrillo_et_al Table S1 Stats Figure 2.xlsx
- Harahap-Carrillo_et_al Table S2 Stats Figure 4.xlsx
- Harahap-Carrillo_et_al Table S3 Stats Figure 5 & S3.xlsx
- Harahap-Carrillo_et_al Table S4 Volcano Plots p-value.xlsx
- Harahap-Carrillo_et_al Table S5 Volcano Plots F&M.xlsx
- Harahap-Carrillo_et_al Table S6 Volcano Plots FC.xlsx
- Harahap-Carrillo_et_al Table S7 IPA.xlsx
- viruses-3447226-Supplementary.pdf
