# Supplementary material for: Chronic, Low-Dose Methamphetamine Reveals Sexual Dimorphism of Memory Performance, Histopathology, and Gene Expression Affected by HIV-1 Tat Protein in a Transgenic Model of NeuroHIV
Source: Viruses. 2025 Feb 28;17(3):361. doi: 10.3390/v17030361 (PMC11946854; doi:10.3390/v17030361)
Supplement: Supplementary file 1 [file viruses-17-00361-s001.zip › Harahap-Carrillo_et_al Table S1 Stats Figure 2.xlsx]

## Sheet: LM
LM Male
	Uncorrected Fisher's LSD					Test details
	Predicted (LS) mean diff.	95.00% CI of diff.	Below threshold?	Summary	Individual P Value	Predicted (LS) mean 1	Predicted (LS) mean 2	Predicted (LS) mean diff.	SE of diff.	N1	N2	t	DF
Ambulation
Ctl vs. Tat	201.5	-503.8 to 906.7	No	ns	0.573	4929	4728	201.5	356.5	10	12	0.5651	132
Ctl vs. METH	-695.3	-1415 to 24.30	No	ns	0.0581	4929	5625	-695.3	363.8	10	11	1.911	132
Ctl vs. Tat+METH	-913.3	-1586 to -240.9	Yes	**	0.0081	4929	5843	-913.3	339.9	10	15	2.687	132
Tat vs. METH	-896.8	-1584 to -209.3	Yes	*	0.011	4728	5625	-896.8	347.6	12	11	2.58	132
Tat vs. Tat+METH	-1115	-1753 to -476.9	Yes	***	0.0007	4728	5843	-1115	322.5	12	15	3.457	132
METH vs. Tat+METH	-218	-871.8 to 435.8	No	ns	0.5107	5625	5843	-218	330.5	11	15	0.6595	132
Center
Ctl vs. Tat	400.5	-304.7 to 1106	No	ns	0.2633	2675	2275	400.5	356.5	10	12	1.123	132
Ctl vs. METH	-319.4	-1039 to 400.2	No	ns	0.3815	2675	2995	-319.4	363.8	10	11	0.878	132
Ctl vs. Tat+METH	-381.8	-1054 to 290.6	No	ns	0.2634	2675	3057	-381.8	339.9	10	15	1.123	132
Tat vs. METH	-719.9	-1407 to -32.38	Yes	*	0.0403	2275	2995	-719.9	347.6	12	11	2.071	132
Tat vs. Tat+METH	-782.3	-1420 to -144.4	Yes	*	0.0166	2275	3057	-782.3	322.5	12	15	2.426	132
METH vs. Tat+METH	-62.38	-716.2 to 591.4	No	ns	0.8506	2995	3057	-62.38	330.5	11	15	0.1887	132
Rearing
Ctl vs. Tat	85.4	-619.8 to 790.6	No	ns	0.8111	802.9	717.5	85.4	356.5	10	12	0.2395	132
Ctl vs. METH	-46.37	-766.0 to 673.3	No	ns	0.8988	802.9	849.3	-46.37	363.8	10	11	0.1275	132
Ctl vs. Tat+METH	-39.5	-711.9 to 632.9	No	ns	0.9077	802.9	842.4	-39.5	339.9	10	15	0.1162	132
Tat vs. METH	-131.8	-819.3 to 555.7	No	ns	0.7052	717.5	849.3	-131.8	347.6	12	11	0.3791	132
Tat vs. Tat+METH	-124.9	-762.8 to 513.0	No	ns	0.6992	717.5	842.4	-124.9	322.5	12	15	0.3873	132
METH vs. Tat+METH	6.873	-646.9 to 660.7	No	ns	0.9834	849.3	842.4	6.873	330.5	11	15	0.02079	132
ANOVA table	SS (Type III)	DF	MS	F (DFn, DFd)	P value
Interaction	4701988	6	783665	F (6, 132) = 1.130	P=0.3482
Row Factor (Ambulation v Center v Rearing)	473220041	2	236610021	F (2, 132) = 341.3	P<0.0001
Column Factor (Treatment Group)	11107830	3	3702610	F (3, 132) = 5.341	P=0.0017
Residual	91514599	132	693292
LM Female
	Uncorrected Fisher's LSD					Test details
	Predicted (LS) mean diff.	95.00% CI of diff.	Below threshold?	Summary	Individual P Value	Predicted (LS) mean 1	Predicted (LS) mean 2	Predicted (LS) mean diff.	SE of diff.	N1	N2	t	DF
Ambulation
Ctl vs. Tat	955.6	-161.3 to 2072	No	ns	0.0927	6535	5579	955.6	562.4	9	7	1.699	93
Ctl vs. METH	766.4	-194.6 to 1727	No	ns	0.1167	6535	5769	766.4	483.9	9	13	1.584	93
Ctl vs. Tat+METH	739.3	-428.7 to 1907	No	ns	0.2119	6535	5796	739.3	588.2	9	6	1.257	93
Tat vs. METH	-189.2	-1228 to 849.8	No	ns	0.7185	5579	5769	-189.2	523.2	7	13	0.3616	93
Tat vs. Tat+METH	-216.2	-1449 to 1017	No	ns	0.7284	5579	5796	-216.2	620.9	7	6	0.3483	93
METH vs. Tat+METH	-27.05	-1121 to 1067	No	ns	0.9609	5769	5796	-27.05	550.8	13	6	0.04911	93
Center
Ctl vs. Tat	658.3	-458.5 to 1775	No	ns	0.2448	3428	2770	658.3	562.4	9	7	1.171	93
Ctl vs. METH	92.58	-868.4 to 1054	No	ns	0.8487	3428	3335	92.58	483.9	9	13	0.1913	93
Ctl vs. Tat+METH	327.9	-840.1 to 1496	No	ns	0.5786	3428	3100	327.9	588.2	9	6	0.5575	93
Tat vs. METH	-565.7	-1605 to 473.2	No	ns	0.2824	2770	3335	-565.7	523.2	7	13	1.081	93
Tat vs. Tat+METH	-330.4	-1563 to 902.5	No	ns	0.5959	2770	3100	-330.4	620.9	7	6	0.5322	93
METH vs. Tat+METH	235.3	-858.5 to 1329	No	ns	0.6702	3335	3100	235.3	550.8	13	6	0.4272	93
Rearing
Ctl vs. Tat	138.7	-978.1 to 1256	No	ns	0.8057	979.9	841.1	138.7	562.4	9	7	0.2467	93
Ctl vs. METH	97.74	-863.3 to 1059	No	ns	0.8404	979.9	882.2	97.74	483.9	9	13	0.202	93
Ctl vs. Tat+METH	-141.3	-1309 to 1027	No	ns	0.8107	979.9	1121	-141.3	588.2	9	6	0.2402	93
Tat vs. METH	-41.01	-1080 to 998.0	No	ns	0.9377	841.1	882.2	-41.01	523.2	7	13	0.07839	93
Tat vs. Tat+METH	-280	-1513 to 952.9	No	ns	0.653	841.1	1121	-280	620.9	7	6	0.451	93
METH vs. Tat+METH	-239	-1333 to 854.8	No	ns	0.6653	882.2	1121	-239	550.8	13	6	0.4339	93
ANOVA table	SS (Type III)	DF	MS	F (DFn, DFd)	P value
Interaction	2858541	6	476423	F (6, 93) = 0.3825	P=0.8885
Row Factor (Ambulation v Center v Rearing)	397807281	2	198903640	F (2, 93) = 159.7	P<0.0001
Column Factor (Treatment Group)	4126964	3	1375655	F (3, 93) = 1.105	P=0.3514
Residual	115830062	93	1245485

## Sheet: BM
BM Male
	Uncorrected Fisher's LSD					Test details
	Predicted (LS) mean diff.	95.00% CI of diff.	Below threshold?	Summary	Individual P Value	Predicted (LS) mean 1	Predicted (LS) mean 2	Predicted (LS) mean diff.	SE of diff.	N1	N2	t	DF
Target:Ctl vs. Target:Tat	3.734	-4.663 to 12.13	No	ns	0.3792	35.5	31.76	3.734	4.224	9	12	0.884	86
Target:Ctl vs. Target:METH	3.203	-5.355 to 11.76	No	ns	0.4589	35.5	32.29	3.203	4.305	9	11	0.744	86
Target:Ctl vs. Target:Tat+METH	0.7375	-7.291 to 8.766	No	ns	0.8555	35.5	34.76	0.7375	4.038	9	15	0.1826	86
Target:Ctl vs. Other:Ctl	14	5.020 to 22.97	Yes	**	0.0026	35.5	21.5	14	4.515	9	9	3.1	86
Target:Ctl vs. Other:Tat	12.75	4.355 to 21.15	Yes	**	0.0033	35.5	22.75	12.75	4.224	9	12	3.019	86
Target:Ctl vs. Other:METH	12.93	4.370 to 21.49	Yes	**	0.0035	35.5	22.57	12.93	4.305	9	11	3.003	86
Target:Ctl vs. Other:Tat+METH	13.75	5.721 to 21.78	Yes	**	0.001	35.5	21.75	13.75	4.038	9	15	3.405	86
Target:Tat vs. Target:METH	-0.5306	-8.479 to 7.417	No	ns	0.8947	31.76	32.29	-0.5306	3.998	12	11	0.1327	86
Target:Tat vs. Target:Tat+METH	-2.996	-10.37 to 4.378	No	ns	0.4215	31.76	34.76	-2.996	3.71	12	15	0.8077	86
Target:Tat vs. Other:Ctl	10.26	1.866 to 18.66	Yes	*	0.0172	31.76	21.5	10.26	4.224	12	9	2.43	86
Target:Tat vs. Other:Tat	9.017	1.244 to 16.79	Yes	*	0.0235	31.76	22.75	9.017	3.91	12	12	2.306	86
Target:Tat vs. Other:METH	9.194	1.246 to 17.14	Yes	*	0.0239	31.76	22.57	9.194	3.998	12	11	2.3	86
Target:Tat vs. Other:Tat+METH	10.02	2.642 to 17.39	Yes	**	0.0083	31.76	21.75	10.02	3.71	12	15	2.7	86
Target:METH vs. Target:Tat+METH	-2.465	-10.02 to 5.093	No	ns	0.5184	32.29	34.76	-2.465	3.802	11	15	0.6484	86
Target:METH vs. Other:Ctl	10.79	2.234 to 19.35	Yes	*	0.0141	32.29	21.5	10.79	4.305	11	9	2.507	86
Target:METH vs. Other:Tat	9.548	1.600 to 17.50	Yes	*	0.0191	32.29	22.75	9.548	3.998	11	12	2.388	86
Target:METH vs. Other:METH	9.725	1.606 to 17.84	Yes	*	0.0195	32.29	22.57	9.725	4.084	11	11	2.381	86
Target:METH vs. Other:Tat+METH	10.55	2.988 to 18.10	Yes	**	0.0068	32.29	21.75	10.55	3.802	11	15	2.774	86
Target:Tat+METH vs. Other:Ctl	13.26	5.230 to 21.29	Yes	**	0.0015	34.76	21.5	13.26	4.038	15	9	3.283	86
Target:Tat+METH vs. Other:Tat	12.01	4.639 to 19.39	Yes	**	0.0017	34.76	22.75	12.01	3.71	15	12	3.238	86
Target:Tat+METH vs. Other:METH	12.19	4.632 to 19.75	Yes	**	0.0019	34.76	22.57	12.19	3.802	15	11	3.206	86
Target:Tat+METH vs. Other:Tat+METH	13.01	6.059 to 19.96	Yes	***	0.0004	34.76	21.75	13.01	3.497	15	15	3.72	86
Other:Ctl vs. Other:Tat	-1.245	-9.641 to 7.152	No	ns	0.769	21.5	22.75	-1.245	4.224	9	12	0.2947	86
Other:Ctl vs. Other:METH	-1.068	-9.626 to 7.490	No	ns	0.8047	21.5	22.57	-1.068	4.305	9	11	0.248	86
Other:Ctl vs. Other:Tat+METH	-0.2458	-8.274 to 7.782	No	ns	0.9516	21.5	21.75	-0.2458	4.038	9	15	0.06087	86
Other:Tat vs. Other:METH	0.1769	-7.771 to 8.125	No	ns	0.9648	22.75	22.57	0.1769	3.998	12	11	0.04424	86
Other:Tat vs. Other:Tat+METH	0.9987	-6.376 to 8.373	No	ns	0.7884	22.75	21.75	0.9987	3.71	12	15	0.2692	86
Other:METH vs. Other:Tat+METH	0.8218	-6.737 to 8.380	No	ns	0.8294	22.57	21.75	0.8218	3.802	11	15	0.2161	86
ANOVA table	SS (Type III)	DF	MS	F (DFn, DFd)	P value
Interaction	99.3	3	33.1	F (3, 86) = 0.3608	P=0.7815
Row Factor (Target v Other)	2973	1	2973	F (1, 86) = 32.41	P<0.0001
Column Factor (Treatment Group)	24.82	3	8.275	F (3, 86) = 0.09020	P=0.9653
Residual	7890	86	91.74
BM Female
	Uncorrected Fisher's LSD					Test details
	Predicted (LS) mean diff.	95.00% CI of diff.	Below threshold?	Summary	Individual P Value	Predicted (LS) mean 1	Predicted (LS) mean 2	Predicted (LS) mean diff.	SE of diff.	N1	N2	t	DF
Target:Ctl vs. Target:Tat	1.766	-7.897 to 11.43	No	ns	0.7161	33.88	32.11	1.766	4.834	9	7	0.3654	62
Target:Ctl vs. Target:METH	3.081	-5.235 to 11.40	No	ns	0.4618	33.88	30.8	3.081	4.16	9	13	0.7406	62
Target:Ctl vs. Target:Tat+METH	-5.158	-15.26 to 4.948	No	ns	0.3116	33.88	39.04	-5.158	5.056	9	6	1.02	62
Target:Ctl vs. Other:Ctl	11.84	2.799 to 20.88	Yes	*	0.0111	33.88	22.04	11.84	4.522	9	9	2.618	62
Target:Ctl vs. Other:Tat	11.25	1.586 to 20.91	Yes	*	0.0232	33.88	22.63	11.25	4.834	9	7	2.327	62
Target:Ctl vs. Other:METH	10.81	2.496 to 19.13	Yes	*	0.0117	33.88	23.07	10.81	4.16	9	13	2.599	62
Target:Ctl vs. Other:Tat+METH	13.56	3.451 to 23.66	Yes	**	0.0094	33.88	20.32	13.56	5.056	9	6	2.682	62
Target:Tat vs. Target:METH	1.314	-7.676 to 10.30	No	ns	0.7711	32.11	30.8	1.314	4.497	7	13	0.2922	62
Target:Tat vs. Target:Tat+METH	-6.925	-17.59 to 3.744	No	ns	0.1993	32.11	39.04	-6.925	5.337	7	6	1.297	62
Target:Tat vs. Other:Ctl	10.07	0.4081 to 19.74	Yes	*	0.0413	32.11	22.04	10.07	4.834	7	9	2.083	62
Target:Tat vs. Other:Tat	9.483	-0.7669 to 19.73	No	ns	0.0692	32.11	22.63	9.483	5.128	7	7	1.849	62
Target:Tat vs. Other:METH	9.045	0.05520 to 18.03	Yes	*	0.0487	32.11	23.07	9.045	4.497	7	13	2.011	62
Target:Tat vs. Other:Tat+METH	11.79	1.123 to 22.46	Yes	*	0.0309	32.11	20.32	11.79	5.337	7	6	2.209	62
Target:METH vs. Target:Tat+METH	-8.239	-17.70 to 1.225	No	ns	0.0868	30.8	39.04	-8.239	4.735	13	6	1.74	62
Target:METH vs. Other:Ctl	8.758	0.4424 to 17.07	Yes	*	0.0393	30.8	22.04	8.758	4.16	13	9	2.105	62
Target:METH vs. Other:Tat	8.169	-0.8210 to 17.16	No	ns	0.0741	30.8	22.63	8.169	4.497	13	7	1.816	62
Target:METH vs. Other:METH	7.731	0.2093 to 15.25	Yes	*	0.0441	30.8	23.07	7.731	3.763	13	13	2.055	62
Target:METH vs. Other:Tat+METH	10.48	1.013 to 19.94	Yes	*	0.0306	30.8	20.32	10.48	4.735	13	6	2.213	62
Target:Tat+METH vs. Other:Ctl	17	6.890 to 27.10	Yes	**	0.0013	39.04	22.04	17	5.056	6	9	3.362	62
Target:Tat+METH vs. Other:Tat	16.41	5.739 to 27.08	Yes	**	0.0031	39.04	22.63	16.41	5.337	6	7	3.074	62
Target:Tat+METH vs. Other:METH	15.97	6.505 to 25.43	Yes	**	0.0013	39.04	23.07	15.97	4.735	6	13	3.373	62
Target:Tat+METH vs. Other:Tat+METH	18.72	7.645 to 29.79	Yes	**	0.0013	39.04	20.32	18.72	5.538	6	6	3.379	62
Other:Ctl vs. Other:Tat	-0.5888	-10.25 to 9.075	No	ns	0.9035	22.04	22.63	-0.5888	4.834	9	7	0.1218	62
Other:Ctl vs. Other:METH	-1.027	-9.342 to 7.288	No	ns	0.8058	22.04	23.07	-1.027	4.16	9	13	0.2469	62
Other:Ctl vs. Other:Tat+METH	1.719	-8.387 to 11.83	No	ns	0.7349	22.04	20.32	1.719	5.056	9	6	0.3401	62
Other:Tat vs. Other:METH	-0.4381	-9.428 to 8.552	No	ns	0.9227	22.63	23.07	-0.4381	4.497	7	13	0.09741	62
Other:Tat vs. Other:Tat+METH	2.308	-8.360 to 12.98	No	ns	0.6669	22.63	20.32	2.308	5.337	7	6	0.4325	62
Other:METH vs. Other:Tat+METH	2.746	-6.718 to 12.21	No	ns	0.564	23.07	20.32	2.746	4.735	13	6	0.5801	62
ANOVA table	SS (Type III)	DF	MS	F (DFn, DFd)	P value
Interaction	259.3	3	86.43	F (3, 62) = 0.9392	P=0.4272
Row Factor (Target v Other)	2293	1	2293	F (1, 62) = 24.92	P<0.0001
Column Factor (Treatment Group)	64.82	3	21.61	F (3, 62) = 0.2348	P=0.8718
Residual	5705	62	92.02

## Sheet: NOR
NOR Male
	Uncorrected Fisher's LSD					Test details
	Predicted (LS) mean diff.	95.00% CI of diff.	Below threshold?	Summary	Individual P Value	Predicted (LS) mean 1	Predicted (LS) mean 2	Predicted (LS) mean diff.	SE of diff.	N1	N2	t	DF
Familiar:Ctl vs. Familiar:Tat	0.4667	-4.155 to 5.088	No	ns	0.8414	6.8	6.333	0.4667	2.326	10	12	0.2007	88
Familiar:Ctl vs. Familiar:METH	-0.8364	-5.553 to 3.880	No	ns	0.7254	6.8	7.636	-0.8364	2.373	10	11	0.3524	88
Familiar:Ctl vs. Familiar:Tat+METH	-1.933	-6.340 to 2.473	No	ns	0.3857	6.8	8.733	-1.933	2.217	10	15	0.8719	88
Familiar:Ctl vs. Novel:Ctl	-8	-12.83 to -3.173	Yes	**	0.0014	6.8	14.8	-8	2.429	10	10	3.293	88
Familiar:Ctl vs. Novel:Tat	-2.7	-7.322 to 1.922	No	ns	0.2488	6.8	9.5	-2.7	2.326	10	12	1.161	88
Familiar:Ctl vs. Novel:METH	-4.564	-9.280 to 0.1527	No	ns	0.0577	6.8	11.36	-4.564	2.373	10	11	1.923	88
Familiar:Ctl vs. Novel:Tat+METH	-5.533	-9.940 to -1.127	Yes	*	0.0144	6.8	12.33	-5.533	2.217	10	15	2.495	88
Familiar:Tat vs. Familiar:METH	-1.303	-5.809 to 3.203	No	ns	0.567	6.333	7.636	-1.303	2.267	12	11	0.5747	88
Familiar:Tat vs. Familiar:Tat+METH	-2.4	-6.581 to 1.781	No	ns	0.257	6.333	8.733	-2.4	2.104	12	15	1.141	88
Familiar:Tat vs. Novel:Ctl	-8.467	-13.09 to -3.845	Yes	***	0.0005	6.333	14.8	-8.467	2.326	12	10	3.641	88
Familiar:Tat vs. Novel:Tat	-3.167	-7.573 to 1.240	No	ns	0.1568	6.333	9.5	-3.167	2.217	12	12	1.428	88
Familiar:Tat vs. Novel:METH	-5.03	-9.536 to -0.5245	Yes	*	0.0291	6.333	11.36	-5.03	2.267	12	11	2.219	88
Familiar:Tat vs. Novel:Tat+METH	-6	-10.18 to -1.819	Yes	**	0.0054	6.333	12.33	-6	2.104	12	15	2.852	88
Familiar:METH vs. Familiar:Tat+METH	-1.097	-5.382 to 3.188	No	ns	0.6122	7.636	8.733	-1.097	2.156	11	15	0.5088	88
Familiar:METH vs. Novel:Ctl	-7.164	-11.88 to -2.447	Yes	**	0.0033	7.636	14.8	-7.164	2.373	11	10	3.018	88
Familiar:METH vs. Novel:Tat	-1.864	-6.369 to 2.642	No	ns	0.4133	7.636	9.5	-1.864	2.267	11	12	0.822	88
Familiar:METH vs. Novel:METH	-3.727	-8.330 to 0.8754	No	ns	0.1111	7.636	11.36	-3.727	2.316	11	11	1.609	88
Familiar:METH vs. Novel:Tat+METH	-4.697	-8.982 to -0.4121	Yes	*	0.032	7.636	12.33	-4.697	2.156	11	15	2.178	88
Familiar:Tat+METH vs. Novel:Ctl	-6.067	-10.47 to -1.660	Yes	**	0.0075	8.733	14.8	-6.067	2.217	15	10	2.736	88
Familiar:Tat+METH vs. Novel:Tat	-0.7667	-4.947 to 3.414	No	ns	0.7164	8.733	9.5	-0.7667	2.104	15	12	0.3644	88
Familiar:Tat+METH vs. Novel:METH	-2.63	-6.915 to 1.655	No	ns	0.2258	8.733	11.36	-2.63	2.156	15	11	1.22	88
Familiar:Tat+METH vs. Novel:Tat+METH	-3.6	-7.541 to 0.3415	No	ns	0.0729	8.733	12.33	-3.6	1.983	15	15	1.815	88
Novel:Ctl vs. Novel:Tat	5.3	0.6782 to 9.922	Yes	*	0.0251	14.8	9.5	5.3	2.326	10	12	2.279	88
Novel:Ctl vs. Novel:METH	3.436	-1.280 to 8.153	No	ns	0.1512	14.8	11.36	3.436	2.373	10	11	1.448	88
Novel:Ctl vs. Novel:Tat+METH	2.467	-1.940 to 6.873	No	ns	0.269	14.8	12.33	2.467	2.217	10	15	1.112	88
Novel:Tat vs. Novel:METH	-1.864	-6.369 to 2.642	No	ns	0.4133	9.5	11.36	-1.864	2.267	12	11	0.822	88
Novel:Tat vs. Novel:Tat+METH	-2.833	-7.014 to 1.347	No	ns	0.1815	9.5	12.33	-2.833	2.104	12	15	1.347	88
Novel:METH vs. Novel:Tat+METH	-0.9697	-5.255 to 3.315	No	ns	0.654	11.36	12.33	-0.9697	2.156	11	15	0.4497	88
ANOVA table	SS (Type III)	DF	MS	F (DFn, DFd)	P value
Interaction	81.18	3	27.06	F (3, 88) = 0.9172	P=0.4360
Row Factor (Familiar v Novel)	501.6	1	501.6	F (1, 88) = 17.00	P<0.0001
Column Factor (Treatment Group)	122.2	3	40.75	F (3, 88) = 1.381	P=0.2538
Residual	2596	88	29.5
NOR Female
	Uncorrected Fisher's LSD					Test details
	Predicted (LS) mean diff.	95.00% CI of diff.	Below threshold?	Summary	Individual P Value	Predicted (LS) mean 1	Predicted (LS) mean 2	Predicted (LS) mean diff.	SE of diff.	N1	N2	t	DF
Familiar:Ctl vs. Familiar:Tat	1.873	-3.553 to 7.299	No	ns	0.4927	6.444	4.571	1.873	2.714	9	7	0.6901	62
Familiar:Ctl vs. Familiar:METH	0.2137	-4.455 to 4.882	No	ns	0.9274	6.444	6.231	0.2137	2.335	9	13	0.09149	62
Familiar:Ctl vs. Familiar:Tat+METH	1.444	-4.230 to 7.119	No	ns	0.6127	6.444	5	1.444	2.839	9	6	0.5089	62
Familiar:Ctl vs. Novel:Ctl	-4.667	-9.742 to 0.4086	No	ns	0.0708	6.444	11.11	-4.667	2.539	9	9	1.838	62
Familiar:Ctl vs. Novel:Tat	1.444	-3.981 to 6.870	No	ns	0.5965	6.444	5	1.444	2.714	9	7	0.5322	62
Familiar:Ctl vs. Novel:METH	-6.556	-11.22 to -1.887	Yes	**	0.0067	6.444	13	-6.556	2.335	9	13	2.807	62
Familiar:Ctl vs. Novel:Tat+METH	1.111	-4.563 to 6.785	No	ns	0.6968	6.444	5.333	1.111	2.839	9	6	0.3914	62
Familiar:Tat vs. Familiar:METH	-1.659	-6.707 to 3.388	No	ns	0.5135	4.571	6.231	-1.659	2.525	7	13	0.6572	62
Familiar:Tat vs. Familiar:Tat+METH	-0.4286	-6.418 to 5.561	No	ns	0.8867	4.571	5	-0.4286	2.996	7	6	0.143	62
Familiar:Tat vs. Novel:Ctl	-6.54	-11.97 to -1.114	Yes	*	0.019	4.571	11.11	-6.54	2.714	7	9	2.409	62
Familiar:Tat vs. Novel:Tat	-0.4286	-6.183 to 5.326	No	ns	0.8821	4.571	5	-0.4286	2.879	7	7	0.1489	62
Familiar:Tat vs. Novel:METH	-8.429	-13.48 to -3.381	Yes	**	0.0014	4.571	13	-8.429	2.525	7	13	3.338	62
Familiar:Tat vs. Novel:Tat+METH	-0.7619	-6.752 to 5.228	No	ns	0.8001	4.571	5.333	-0.7619	2.996	7	6	0.2543	62
Familiar:METH vs. Familiar:Tat+METH	1.231	-4.083 to 6.544	No	ns	0.645	6.231	5	1.231	2.658	13	6	0.463	62
Familiar:METH vs. Novel:Ctl	-4.88	-9.549 to -0.2118	Yes	*	0.0408	6.231	11.11	-4.88	2.335	13	9	2.09	62
Familiar:METH vs. Novel:Tat	1.231	-3.816 to 6.278	No	ns	0.6277	6.231	5	1.231	2.525	13	7	0.4874	62
Familiar:METH vs. Novel:METH	-6.769	-10.99 to -2.546	Yes	**	0.0021	6.231	13	-6.769	2.113	13	13	3.204	62
Familiar:METH vs. Novel:Tat+METH	0.8974	-4.416 to 6.211	No	ns	0.7368	6.231	5.333	0.8974	2.658	13	6	0.3376	62
Familiar:Tat+METH vs. Novel:Ctl	-6.111	-11.79 to -0.4368	Yes	*	0.0352	5	11.11	-6.111	2.839	6	9	2.153	62
Familiar:Tat+METH vs. Novel:Tat	0	-5.990 to 5.990	No	ns	>0.9999	5	5	0	2.996	6	7	0	62
Familiar:Tat+METH vs. Novel:METH	-8	-13.31 to -2.686	Yes	**	0.0038	5	13	-8	2.658	6	13	3.01	62
Familiar:Tat+METH vs. Novel:Tat+METH	-0.3333	-6.549 to 5.883	No	ns	0.915	5	5.333	-0.3333	3.11	6	6	0.1072	62
Novel:Ctl vs. Novel:Tat	6.111	0.6855 to 11.54	Yes	*	0.0279	11.11	5	6.111	2.714	9	7	2.252	62
Novel:Ctl vs. Novel:METH	-1.889	-6.557 to 2.780	No	ns	0.4217	11.11	13	-1.889	2.335	9	13	0.8088	62
Novel:Ctl vs. Novel:Tat+METH	5.778	0.1035 to 11.45	Yes	*	0.0461	11.11	5.333	5.778	2.839	9	6	2.035	62
Novel:Tat vs. Novel:METH	-8	-13.05 to -2.953	Yes	**	0.0024	5	13	-8	2.525	7	13	3.168	62
Novel:Tat vs. Novel:Tat+METH	-0.3333	-6.323 to 5.656	No	ns	0.9118	5	5.333	-0.3333	2.996	7	6	0.1112	62
Novel:METH vs. Novel:Tat+METH	7.667	2.353 to 12.98	Yes	**	0.0054	13	5.333	7.667	2.658	13	6	2.884	62
ANOVA table	SS (Type III)	DF	MS	F (DFn, DFd)	P value
Interaction	136.5	3	45.49	F (3, 62) = 1.568	P=0.2061
Row Factor (Familiar v Novel)	149.5	1	149.5	F (1, 62) = 5.154	P=0.0267
Column Factor (Treatment Group)	312.2	3	104.1	F (3, 62) = 3.587	P=0.0186
Residual	1798	62	29.01
