# Supplementary material for: Chronic, Low-Dose Methamphetamine Reveals Sexual Dimorphism of Memory Performance, Histopathology, and Gene Expression Affected by HIV-1 Tat Protein in a Transgenic Model of NeuroHIV
Source: Viruses. 2025 Feb 28;17(3):361. doi: 10.3390/v17030361 (PMC11946854; doi:10.3390/v17030361)
Supplement: Supplementary file 1 [file viruses-17-00361-s001.zip › Harahap-Carrillo_et_al Table S2 Stats Figure 4.xlsx]

## Sheet: Synaptophysin
Synaptophysin Male Cortex
	Uncorrected Fisher's LSD					Test details
	Mean Diff.	95.00% CI of diff.	Below threshold?	Summary	Individual P Value	Mean 1	Mean 2	Mean Diff.	SE of diff.	n1	n2	t	DF
Ctl vs. Tat	3.254	2.345 to 4.164	Yes	****	<0.0001	27.03	23.78	3.254	0.4609	46	46	7.061	179
Ctl vs. METH	3.013	2.104 to 3.923	Yes	****	<0.0001	27.03	24.02	3.013	0.4609	46	46	6.537	179
Ctl vs. Tat+METH	0.7792	-0.1353 to 1.694	No	ns	0.0944	27.03	26.26	0.7792	0.4634	46	45	1.681	179
Tat vs. METH	-0.2413	-1.151 to 0.6682	No	ns	0.6012	23.78	24.02	-0.2413	0.4609	46	46	0.5236	179
Tat vs. Tat+METH	-2.475	-3.390 to -1.561	Yes	****	<0.0001	23.78	26.26	-2.475	0.4634	46	45	5.341	179
METH vs. Tat+METH	-2.234	-3.148 to -1.319	Yes	****	<0.0001	24.02	26.26	-2.234	0.4634	46	45	4.82	179
ANOVA table	SS	DF	MS	F (DFn, DFd)	P value
Treatment (between columns)	360.7	3	120.2	F (3, 179) = 24.61	P<0.0001
Residual (within columns)	874.5	179	4.886
Total	1235	182
ANOVA summary
F	24.61
P value	<0.0001
P value summary	****
Significant diff. among means (P < 0.05)?	Yes
R squared	0.292
Synaptophysin Female Cortex
	Uncorrected Fisher's LSD					Test details
	Mean Diff.	95.00% CI of diff.	Below threshold?	Summary	Individual P Value	Mean 1	Mean 2	Mean Diff.	SE of diff.	n1	n2	t	DF
Ctl vs. Tat	2.687	1.537 to 3.838	Yes	****	<0.0001	26.1	23.41	2.687	0.5831	47	47	4.608	182
Ctl vs. METH	2.24	1.077 to 3.403	Yes	***	0.0002	26.1	23.86	2.24	0.5896	47	45	3.799	182
Ctl vs. Tat+METH	3.368	2.217 to 4.519	Yes	****	<0.0001	26.1	22.73	3.368	0.5831	47	47	5.776	182
Tat vs. METH	-0.4472	-1.611 to 0.7161	No	ns	0.4491	23.41	23.86	-0.4472	0.5896	47	45	0.7585	182
Tat vs. Tat+METH	0.6809	-0.4697 to 1.831	No	ns	0.2445	23.41	22.73	0.6809	0.5831	47	47	1.168	182
METH vs. Tat+METH	1.128	-0.03523 to 2.291	No	ns	0.0573	23.86	22.73	1.128	0.5896	45	47	1.913	182
ANOVA table	SS	DF	MS	F (DFn, DFd)	P value
Treatment (between columns)	299.8	3	99.93	F (3, 182) = 12.50	P<0.0001
Residual (within columns)	1454	182	7.991
Total	1754	185
ANOVA summary
F	12.5
P value	<0.0001
P value summary	****
Significant diff. among means (P < 0.05)?	Yes
R squared	0.1709
Synaptophysin Male Hippocampus
	Uncorrected Fisher's LSD					Test details
	Mean Diff.	95.00% CI of diff.	Below threshold?	Summary	Individual P Value	Mean 1	Mean 2	Mean Diff.	SE of diff.	n1	n2	t	DF
Ctl vs. Tat	2.943	1.538 to 4.349	Yes	****	<0.0001	27.7	24.76	2.943	0.7121	45	46	4.133	178
Ctl vs. METH	2.546	1.140 to 3.951	Yes	***	0.0005	27.7	25.15	2.546	0.7121	45	46	3.575	178
Ctl vs. Tat+METH	2.12	0.7070 to 3.533	Yes	**	0.0035	27.7	25.58	2.12	0.716	45	45	2.961	178
Tat vs. METH	-0.3978	-1.795 to 0.9997	No	ns	0.575	24.76	25.15	-0.3978	0.7082	46	46	0.5617	178
Tat vs. Tat+METH	-0.8235	-2.229 to 0.5818	No	ns	0.2491	24.76	25.58	-0.8235	0.7121	46	45	1.156	178
METH vs. Tat+METH	-0.4257	-1.831 to 0.9796	No	ns	0.5508	25.15	25.58	-0.4257	0.7121	46	45	0.5977	178
ANOVA table	SS	DF	MS	F (DFn, DFd)	P value
Treatment (between columns)	233.9	3	77.96	F (3, 178) = 6.758	P=0.0002
Residual (within columns)	2053	178	11.54
Total	2287	181
ANOVA summary
F	6.758
P value	0.0002
P value summary	***
Significant diff. among means (P < 0.05)?	Yes
R squared	0.1023
Synaptophysin Female Hippocampus
	Uncorrected Fisher's LSD					Test details
	Mean Diff.	95.00% CI of diff.	Below threshold?	Summary	Individual P Value	Mean 1	Mean 2	Mean Diff.	SE of diff.	n1	n2	t	DF
Ctl vs. Tat	6.671	4.964 to 8.378	Yes	****	<0.0001	26.3	19.63	6.671	0.8651	46	48	7.711	183
Ctl vs. METH	2.813	1.088 to 4.538	Yes	**	0.0015	26.3	23.49	2.813	0.8742	46	46	3.218	183
Ctl vs. Tat+METH	1.964	0.2482 to 3.680	Yes	*	0.0251	26.3	24.34	1.964	0.8696	46	47	2.258	183
Tat vs. METH	-3.858	-5.565 to -2.151	Yes	****	<0.0001	19.63	23.49	-3.858	0.8651	48	46	4.459	183
Tat vs. Tat+METH	-4.707	-6.405 to -3.009	Yes	****	<0.0001	19.63	24.34	-4.707	0.8604	48	47	5.471	183
METH vs. Tat+METH	-0.8492	-2.565 to 0.8665	No	ns	0.3301	23.49	24.34	-0.8492	0.8696	46	47	0.9766	183
ANOVA table	SS	DF	MS	F (DFn, DFd)	P value
Treatment (between columns)	1111	3	370.3	F (3, 183) = 21.07	P<0.0001
Residual (within columns)	3217	183	17.58
Total	4328	186
ANOVA summary
F	21.07
P value	<0.0001
P value summary	****
Significant diff. among means (P < 0.05)?	Yes
R squared	0.2567

## Sheet: MAP2
MAP2 Male Cortex
	Uncorrected Fisher's LSD					Test details
	Mean Diff.	95.00% CI of diff.	Below threshold?	Summary	Individual P Value	Mean 1	Mean 2	Mean Diff.	SE of diff.	n1	n2	t	DF
Ctl vs. Tat	-0.831	-1.818 to 0.1556	No	ns	0.0983	27.7	28.53	-0.831	0.5	47	45	1.662	181
Ctl vs. METH	0.117	-0.8588 to 1.093	No	ns	0.8132	27.7	27.58	0.117	0.4946	47	47	0.2366	181
Ctl vs. Tat+METH	-0.4826	-1.464 to 0.4986	No	ns	0.3331	27.7	28.18	-0.4826	0.4972	47	46	0.9705	181
Tat vs. METH	0.948	-0.03858 to 1.935	No	ns	0.0596	28.53	27.58	0.948	0.5	45	47	1.896	181
Tat vs. Tat+METH	0.3485	-0.6434 to 1.340	No	ns	0.4891	28.53	28.18	0.3485	0.5027	45	46	0.6932	181
METH vs. Tat+METH	-0.5996	-1.581 to 0.3815	No	ns	0.2295	27.58	28.18	-0.5996	0.4972	47	46	1.206	181
ANOVA table	SS	DF	MS	F (DFn, DFd)	P value
Treatment (between columns)	26.62	3	8.872	F (3, 181) = 1.544	P=0.2048
Residual (within columns)	1040	181	5.748
Total	1067	184
ANOVA summary
F	1.544
P value	0.2048
P value summary	ns
Significant diff. among means (P < 0.05)?	No
R squared	0.02494
MAP2 Female Cortex
	Uncorrected Fisher's LSD					Test details
	Mean Diff.	95.00% CI of diff.	Below threshold?	Summary	Individual P Value	Mean 1	Mean 2	Mean Diff.	SE of diff.	n1	n2	t	DF
Ctl vs. Tat	-4.986	-7.069 to -2.903	Yes	****	<0.0001	26.66	31.64	-4.986	1.056	47	48	4.723	181
Ctl vs. METH	0.6972	-1.445 to 2.839	No	ns	0.5216	26.66	25.96	0.6972	1.086	47	43	0.6422	181
Ctl vs. Tat+METH	3.477	1.383 to 5.571	Yes	**	0.0013	26.66	23.18	3.477	1.061	47	47	3.276	181
Tat vs. METH	5.684	3.552 to 7.815	Yes	****	<0.0001	31.64	25.96	5.684	1.08	48	43	5.261	181
Tat vs. Tat+METH	8.463	6.380 to 10.55	Yes	****	<0.0001	31.64	23.18	8.463	1.056	48	47	8.016	181
METH vs. Tat+METH	2.779	0.6372 to 4.922	Yes	*	0.0113	25.96	23.18	2.779	1.086	43	47	2.56	181
ANOVA table	SS	DF	MS	F (DFn, DFd)	P value
Treatment (between columns)	1771	3	590.3	F (3, 181) = 22.30	P<0.0001
Residual (within columns)	4791	181	26.47
Total	6562	184
ANOVA summary
F	22.3
P value	<0.0001
P value summary	****
Significant diff. among means (P < 0.05)?	Yes
R squared	0.2699
MAP2 Male Hippocampus
	Uncorrected Fisher's LSD					Test details
	Mean Diff.	95.00% CI of diff.	Below threshold?	Summary	Individual P Value	Mean 1	Mean 2	Mean Diff.	SE of diff.	n1	n2	t	DF
Ctl vs. Tat	0.02851	-0.9393 to 0.9964	No	ns	0.9537	26.27	26.24	0.02851	0.4903	41	45	0.05815	169
Ctl vs. METH	0.1707	-0.8135 to 1.155	No	ns	0.7324	26.27	26.1	0.1707	0.4985	41	42	0.3425	169
Ctl vs. Tat+METH	0.4063	-0.5616 to 1.374	No	ns	0.4084	26.27	25.86	0.4063	0.4903	41	45	0.8287	169
Tat vs. METH	0.1422	-0.8196 to 1.104	No	ns	0.7707	26.24	26.1	0.1422	0.4872	45	42	0.2919	169
Tat vs. Tat+METH	0.3778	-0.5673 to 1.323	No	ns	0.4311	26.24	25.86	0.3778	0.4787	45	45	0.7891	169
METH vs. Tat+METH	0.2356	-0.7262 to 1.197	No	ns	0.6294	26.1	25.86	0.2356	0.4872	42	45	0.4835	169
ANOVA table	SS	DF	MS	F (DFn, DFd)	P value
Treatment (between columns)	4.557	3	1.519	F (3, 169) = 0.2946	P=0.8293
Residual (within columns)	871.5	169	5.157
Total	876	172
ANOVA summary
F	0.2946
P value	0.8293
P value summary	ns
Significant diff. among means (P < 0.05)?	No
R squared	0.005202
MAP2 Female Hippocampus
	Uncorrected Fisher's LSD					Test details
	Mean Diff.	95.00% CI of diff.	Below threshold?	Summary	Individual P Value	Mean 1	Mean 2	Mean Diff.	SE of diff.	n1	n2	t	DF
Ctl vs. Tat	1.233	0.4417 to 2.025	Yes	**	0.0024	25.03	23.79	1.233	0.401	45	46	3.075	171
Ctl vs. METH	-0.8138	-1.624 to -0.003872	Yes	*	0.0489	25.03	25.84	-0.8138	0.4103	45	42	1.983	171
Ctl vs. Tat+METH	0.1576	-0.6523 to 0.9676	No	ns	0.7014	25.03	24.87	0.1576	0.4103	45	42	0.3841	171
Tat vs. METH	-2.047	-2.853 to -1.241	Yes	****	<0.0001	23.79	25.84	-2.047	0.4082	46	42	5.015	171
Tat vs. Tat+METH	-1.076	-1.881 to -0.2699	Yes	**	0.0092	23.79	24.87	-1.076	0.4082	46	42	2.635	171
METH vs. Tat+METH	0.9714	0.1476 to 1.795	Yes	*	0.0211	25.84	24.87	0.9714	0.4173	42	42	2.328	171
ANOVA table	SS	DF	MS	F (DFn, DFd)	P value
Treatment (between columns)	93.95	3	31.32	F (3, 171) = 8.563	P<0.0001
Residual (within columns)	625.4	171	3.657
Total	719.4	174
ANOVA summary
F	8.563
P value	<0.0001
P value summary	****
Significant diff. among means (P < 0.05)?	Yes
R squared	0.1306

## Sheet: GFAP
GFAP Male Cortex
	Uncorrected Fisher's LSD					Test details
	Mean Diff.	95.00% CI of diff.	Below threshold?	Summary	Individual P Value	Mean 1	Mean 2	Mean Diff.	SE of diff.	n1	n2	t	DF
Ctl vs. Tat	-1751974179	-3933922896 to 429974539	No	ns	0.1149	10746930576	12498904755	-1751974179	1105856939	45	46	1.584	182
Ctl vs. METH	-3619441626	-5789881420 to -1449001831	Yes	**	0.0012	10746930576	14366372202	-3619441626	1100023977	45	47	3.29	182
Ctl vs. Tat+METH	-7533394071	-9692746921 to -5374041220	Yes	****	<0.0001	10746930576	18280324647	-7533394071	1094404884	45	48	6.884	182
Tat vs. METH	-1867467447	-4025821291 to 290886397	No	ns	0.0895	12498904755	14366372202	-1867467447	1093898567	46	47	1.707	182
Tat vs. Tat+METH	-5781419892	-7928624388 to -3634215395	Yes	****	<0.0001	12498904755	18280324647	-5781419892	1088247846	46	48	5.313	182
METH vs. Tat+METH	-3913952445	-6049460779 to -1778444110	Yes	***	0.0004	14366372202	18280324647	-3913952445	1082319988	47	48	3.616	182
ANOVA table	SS	DF	MS	F (DFn, DFd)	P value
Treatment (between columns)	1.465e+21	3	4.884e+20	F (3, 182) = 17.56	P<0.0001
Residual (within columns)	5.063e+21	182	2.782e+19
Total	6.528e+21	185
ANOVA summary
F	17.56
P value	<0.0001
P value summary	****
Significant diff. among means (P < 0.05)?	Yes
R squared	0.2245
GFAP Female Cortex
	Uncorrected Fisher's LSD					Test details
	Mean Diff.	95.00% CI of diff.	Below threshold?	Summary	Individual P Value	Mean 1	Mean 2	Mean Diff.	SE of diff.	n1	n2	t	DF
Ctl vs. Tat	-1148841727	-3303966351 to 1006282897	No	ns	0.2943	17295799567	18444641294	-1148841727	1092341395	48	47	1.052	184
Ctl vs. METH	272995405	-1893932819 to 2439923630	No	ns	0.804	17295799567	17022804162	272995405	1098324140	48	46	0.2486	184
Ctl vs. Tat+METH	-1583171424	-3738296048 to 571953200	No	ns	0.1489	17295799567	18878970991	-1583171424	1092341395	48	47	1.449	184
Tat vs. METH	1421837132	-756342855 to 3600017120	No	ns	0.1994	18444641294	17022804162	1421837132	1104027182	47	46	1.288	184
Tat vs. Tat+METH	-434329697	-2600767389 to 1732107995	No	ns	0.6929	18444641294	18878970991	-434329697	1098075510	47	47	0.3955	184
METH vs. Tat+METH	-1856166829	-4034346817 to 322013158	No	ns	0.0944	17022804162	18878970991	-1856166829	1104027182	46	47	1.681	184
ANOVA table	SS	DF	MS	F (DFn, DFd)	P value
Treatment (between columns)	1.119e+20	3	3.729e+19	F (3, 184) = 1.316	P=0.2706
Residual (within columns)	5.214e+21	184	2.834e+19
Total	5.326e+21	187
ANOVA summary
F	1.316
P value	0.2706
P value summary	ns
Significant diff. among means (P < 0.05)?	No
R squared	0.02101
GFAP Male Hippocampus
	Uncorrected Fisher's LSD					Test details
	Mean Diff.	95.00% CI of diff.	Below threshold?	Summary	Individual P Value	Mean 1	Mean 2	Mean Diff.	SE of diff.	n1	n2	t	DF
Ctl vs. Tat	367252982	-1587147946 to 2321653910	No	ns	0.7107	17061762669	16694509687	367252982	988088576	32	36	0.3717	133
Ctl vs. METH	-1399311609	-3395080104 to 596456885	No	ns	0.1678	17061762669	18461074278	-1399311609	1009002821	32	33	1.387	133
Ctl vs. Tat+METH	-4943330045	-6897730973 to -2988929117	Yes	****	<0.0001	17061762669	22005092714	-4943330045	988088576	32	36	5.003	133
Tat vs. METH	-1766564591	-3705225121 to 172095939	No	ns	0.0738	16694509687	18461074278	-1766564591	980130686	36	33	1.802	133
Tat vs. Tat+METH	-5310583027	-7206630430 to -3414535624	Yes	****	<0.0001	16694509687	22005092714	-5310583027	958586721	36	36	5.54	133
METH vs. Tat+METH	-3544018436	-5482678966 to -1605357906	Yes	***	0.0004	18461074278	22005092714	-3544018436	980130686	33	36	3.616	133
ANOVA table	SS	DF	MS	F (DFn, DFd)	P value
Treatment (between columns)	6.245e+20	3	2.082e+20	F (3, 133) = 12.59	P<0.0001
Residual (within columns)	2.2e+21	133	1.654e+19
Total	2.824e+21	136
ANOVA summary
F	12.59
P value	<0.0001
P value summary	****
Significant diff. among means (P < 0.05)?	Yes
R squared	0.2211
GFAP Female Hippocampus
	Uncorrected Fisher's LSD					Test details
	Mean Diff.	95.00% CI of diff.	Below threshold?	Summary	Individual P Value	Mean 1	Mean 2	Mean Diff.	SE of diff.	n1	n2	t	DF
Ctl vs. Tat	1891334763	11697898 to 3770971628	Yes	*	0.0486	15916960021	14025625259	1891334763	950355135	34	35	1.99	134
Ctl vs. METH	212827197	-1653901486 to 2079555880	No	ns	0.8219	15916960021	15704132824	212827197	943828684	34	36	0.2255	134
Ctl vs. Tat+METH	-702110839	-2609607834 to 1205386156	No	ns	0.4679	15916960021	16619070860	-702110839	964441376	34	33	0.728	134
Tat vs. METH	-1678507565	-3531470752 to 174455622	No	ns	0.0755	14025625259	15704132824	-1678507565	936868771	35	36	1.792	134
Tat vs. Tat+METH	-2593445601	-4487473421 to -699417782	Yes	**	0.0076	14025625259	16619070860	-2593445601	957631284	35	33	2.708	134
METH vs. Tat+METH	-914938036	-2796156422 to 966280349	No	ns	0.3378	15704132824	16619070860	-914938036	951154761	36	33	0.9619	134
ANOVA table	SS	DF	MS	F (DFn, DFd)	P value
Treatment (between columns)	1.245e+20	3	4.149e+19	F (3, 134) = 2.664	P=0.0505
Residual (within columns)	2.087e+21	134	1.558e+19
Total	2.212e+21	137
ANOVA summary
F	2.664
P value	0.0505
P value summary	ns
Significant diff. among means (P < 0.05)?	No
R squared	0.05628

## Sheet: IBA1
IBA1 Male Cortex
	Uncorrected Fisher's LSD					Test details
	Mean Diff.	95.00% CI of diff.	Below threshold?	Summary	Individual P Value	Mean 1	Mean 2	Mean Diff.	SE of diff.	n1	n2	t	DF
Ctl vs. Tat	-44.37	-56.51 to -32.24	Yes	****	<0.0001	147.9	192.3	-44.37	6.15	45	46	7.215	179
Ctl vs. METH	-78.98	-91.11 to -66.84	Yes	****	<0.0001	147.9	226.9	-78.98	6.15	45	46	12.84	179
Ctl vs. Tat+METH	-79.02	-91.16 to -66.89	Yes	****	<0.0001	147.9	227	-79.02	6.15	45	46	12.85	179
Tat vs. METH	-34.61	-46.68 to -22.54	Yes	****	<0.0001	192.3	226.9	-34.61	6.116	46	46	5.659	179
Tat vs. Tat+METH	-34.65	-46.72 to -22.58	Yes	****	<0.0001	192.3	227	-34.65	6.116	46	46	5.666	179
METH vs. Tat+METH	-0.04348	-12.11 to 12.02	No	ns	0.9943	226.9	227	-0.04348	6.116	46	46	0.007109	179
ANOVA table	SS	DF	MS	F (DFn, DFd)	P value
Treatment (between columns)	191199	3	63733	F (3, 179) = 74.08	P<0.0001
Residual (within columns)	153990	179	860.3
Total	345189	182
ANOVA summary
F	74.08
P value	<0.0001
P value summary	****
Significant diff. among means (P < 0.05)?	Yes
R squared	0.5539
IBA1 Female Cortex
	Uncorrected Fisher's LSD					Test details
	Mean Diff.	95.00% CI of diff.	Below threshold?	Summary	Individual P Value	Mean 1	Mean 2	Mean Diff.	SE of diff.	n1	n2	t	DF
Ctl vs. Tat	-25.57	-38.94 to -12.19	Yes	***	0.0002	255.1	280.7	-25.57	6.776	46	46	3.773	179
Ctl vs. METH	10.15	-3.292 to 23.60	No	ns	0.1379	255.1	244.9	10.15	6.814	46	45	1.49	179
Ctl vs. Tat+METH	13.02	-0.3493 to 26.39	No	ns	0.0562	255.1	242.1	13.02	6.776	46	46	1.922	179
Tat vs. METH	35.72	22.27 to 49.16	Yes	****	<0.0001	280.7	244.9	35.72	6.814	46	45	5.242	179
Tat vs. Tat+METH	38.59	25.22 to 51.96	Yes	****	<0.0001	280.7	242.1	38.59	6.776	46	46	5.695	179
METH vs. Tat+METH	2.868	-10.58 to 16.31	No	ns	0.6743	244.9	242.1	2.868	6.814	45	46	0.4209	179
ANOVA table	SS	DF	MS	F (DFn, DFd)	P value
Treatment (between columns)	42425	3	14142	F (3, 179) = 13.39	P<0.0001
Residual (within columns)	189028	179	1056
Total	231453	182
ANOVA summary
F	13.39
P value	<0.0001
P value summary	****
Significant diff. among means (P < 0.05)?	Yes
R squared	0.1833
IBA1 Male Hippocampus
	Uncorrected Fisher's LSD					Test details
	Mean Diff.	95.00% CI of diff.	Below threshold?	Summary	Individual P Value	Mean 1	Mean 2	Mean Diff.	SE of diff.	n1	n2	t	DF
Ctl vs. Tat	-4.897	-27.04 to 17.24	No	ns	0.6625	244.5	249.4	-4.897	11.2	35	34	0.4374	137
Ctl vs. METH	-5.987	-27.81 to 15.84	No	ns	0.5884	244.5	250.5	-5.987	11.04	35	36	0.5424	137
Ctl vs. Tat+METH	5.93	-15.89 to 27.75	No	ns	0.5919	244.5	238.6	5.93	11.04	35	36	0.5373	137
Tat vs. METH	-1.09	-23.08 to 20.90	No	ns	0.9221	249.4	250.5	-1.09	11.12	34	36	0.09802	137
Tat vs. Tat+METH	10.83	-11.16 to 32.81	No	ns	0.3319	249.4	238.6	10.83	11.12	34	36	0.9737	137
METH vs. Tat+METH	11.92	-9.754 to 33.59	No	ns	0.2788	250.5	238.6	11.92	10.96	36	36	1.087	137
ANOVA table	SS	DF	MS	F (DFn, DFd)	P value
Treatment (between columns)	3170	3	1057	F (3, 137) = 0.4888	P=0.6906
Residual (within columns)	296159	137	2162
Total	299329	140
ANOVA summary
F	0.4888
P value	0.6906
P value summary	ns
Significant diff. among means (P < 0.05)?	No
R squared	0.01059
IBA1 Female Hippocampus
	Uncorrected Fisher's LSD					Test details
	Mean Diff.	95.00% CI of diff.	Below threshold?	Summary	Individual P Value	Mean 1	Mean 2	Mean Diff.	SE of diff.	n1	n2	t	DF
Ctl vs. Tat	11.94	-8.186 to 32.08	No	ns	0.2427	270.1	258.1	11.94	10.18	34	35	1.173	135
Ctl vs. METH	17.74	-2.541 to 38.01	No	ns	0.0859	270.1	252.3	17.74	10.25	34	34	1.73	135
Ctl vs. Tat+METH	-15.83	-35.82 to 4.162	No	ns	0.1197	270.1	285.9	-15.83	10.11	34	36	1.566	135
Tat vs. METH	5.791	-14.34 to 25.92	No	ns	0.5704	258.1	252.3	5.791	10.18	35	34	0.5689	135
Tat vs. Tat+METH	-27.77	-47.62 to -7.930	Yes	**	0.0064	258.1	285.9	-27.77	10.03	35	36	2.768	135
METH vs. Tat+METH	-33.57	-53.56 to -13.57	Yes	**	0.0012	252.3	285.9	-33.57	10.11	34	36	3.32	135
ANOVA table	SS	DF	MS	F (DFn, DFd)	P value
Treatment (between columns)	23245	3	7748	F (3, 135) = 4.336	P=0.0059
Residual (within columns)	241228	135	1787
Total	264473	138
ANOVA summary
F	4.336
P value	0.0059
P value summary	**
Significant diff. among means (P < 0.05)?	Yes
R squared	0.08789
