# Supplementary material for: Chronic, Low-Dose Methamphetamine Reveals Sexual Dimorphism of Memory Performance, Histopathology, and Gene Expression Affected by HIV-1 Tat Protein in a Transgenic Model of NeuroHIV
Source: Viruses. 2025 Feb 28;17(3):361. doi: 10.3390/v17030361 (PMC11946854; doi:10.3390/v17030361)
Supplement: Supplementary file 1 [file viruses-17-00361-s001.zip › Harahap-Carrillo_et_al Table S3 Stats Figure 5 & S3.xlsx]

## Sheet: App
Male App
	Uncorrected Fisher's LSD					Test details
	Mean Diff.	95.00% CI of diff.	Below threshold?	Summary	Individual P Value	Mean 1	Mean 2	Mean Diff.	SE of diff.	n1	n2	t	DF
Ctl vs. Tat	0.0855	-0.1150 to 0.2860	No	ns	0.3712	1.005	0.919	0.0855	0.09203	4	4	0.929	12
Ctl vs. METH	-0.098	-0.2985 to 0.1025	No	ns	0.3079	1.005	1.103	-0.098	0.09203	4	4	1.065	12
Ctl vs. Tat+METH	-0.08325	-0.2838 to 0.1173	No	ns	0.3835	1.005	1.088	-0.08325	0.09203	4	4	0.9046	12
Tat vs. METH	-0.1835	-0.3840 to 0.01702	No	ns	0.0694	0.919	1.103	-0.1835	0.09203	4	4	1.994	12
Tat vs. Tat+METH	-0.1688	-0.3693 to 0.03177	No	ns	0.0916	0.919	1.088	-0.1688	0.09203	4	4	1.834	12
METH vs. Tat+METH	0.01475	-0.1858 to 0.2153	No	ns	0.8753	1.103	1.088	0.01475	0.09203	4	4	0.1603	12
ANOVA table	SS	DF	MS	F (DFn, DFd)	P value
Treatment (between columns)	0.08621	3	0.02874	F (3, 12) = 1.696	P=0.2206
Residual (within columns)	0.2033	12	0.01694
Total	0.2895	15
ANOVA summary
F	1.696
P value	0.2206
P value summary	ns
Significant diff. among means (P < 0.05)?	No
R squared	0.2978
Female App
	Uncorrected Fisher's LSD					Test details
	Mean Diff.	95.00% CI of diff.	Below threshold?	Summary	Individual P Value	Mean 1	Mean 2	Mean Diff.	SE of diff.	n1	n2	t	DF
Ctl vs. Tat	0.0735	-0.02891 to 0.1759	No	ns	0.1438	1.001	0.927	0.0735	0.047	4	4	1.564	12
Ctl vs. METH	-0.05325	-0.1557 to 0.04916	No	ns	0.2794	1.001	1.054	-0.05325	0.047	4	4	1.133	12
Ctl vs. Tat+METH	-0.062	-0.1644 to 0.04041	No	ns	0.2117	1.001	1.063	-0.062	0.047	4	4	1.319	12
Tat vs. METH	-0.1268	-0.2292 to -0.02434	Yes	*	0.0194	0.927	1.054	-0.1268	0.047	4	4	2.697	12
Tat vs. Tat+METH	-0.1355	-0.2379 to -0.03309	Yes	*	0.0138	0.927	1.063	-0.1355	0.047	4	4	2.883	12
METH vs. Tat+METH	-0.00875	-0.1112 to 0.09366	No	ns	0.8554	1.054	1.063	-0.00875	0.047	4	4	0.1862	12
ANOVA table	SS	DF	MS	F (DFn, DFd)	P value
Treatment (between columns)	0.04658	3	0.01553	F (3, 12) = 3.515	P=0.0491
Residual (within columns)	0.05302	12	0.004418
Total	0.0996	15
ANOVA summary
F	3.515
P value	0.0491
P value summary	*
Significant diff. among means (P < 0.05)?	Yes
R squared	0.4677

## Sheet: Bace1
Male Bace1
	Uncorrected Fisher's LSD					Test details
	Mean Diff.	95.00% CI of diff.	Below threshold?	Summary	Individual P Value	Mean 1	Mean 2	Mean Diff.	SE of diff.	n1	n2	t	DF
Ctl vs. Tat	0.191	0.004440 to 0.3776	Yes	*	0.0456	1.007	0.8158	0.191	0.08562	4	4	2.231	12
Ctl vs. METH	-0.03825	-0.2248 to 0.1483	No	ns	0.663	1.007	1.045	-0.03825	0.08562	4	4	0.4467	12
Ctl vs. Tat+METH	0.06025	-0.1263 to 0.2468	No	ns	0.4951	1.007	0.9465	0.06025	0.08562	4	4	0.7037	12
Tat vs. METH	-0.2293	-0.4158 to -0.04269	Yes	*	0.0201	0.8158	1.045	-0.2293	0.08562	4	4	2.677	12
Tat vs. Tat+METH	-0.1308	-0.3173 to 0.05581	No	ns	0.1527	0.8158	0.9465	-0.1308	0.08562	4	4	1.527	12
METH vs. Tat+METH	0.0985	-0.08806 to 0.2851	No	ns	0.2724	1.045	0.9465	0.0985	0.08562	4	4	1.15	12
ANOVA table	SS	DF	MS	F (DFn, DFd)	P value
Treatment (between columns)	0.1209	3	0.04031	F (3, 12) = 2.749	P=0.0889
Residual (within columns)	0.176	12	0.01466
Total	0.2969	15
ANOVA summary
F	2.749
P value	0.0889
P value summary	ns
Significant diff. among means (P < 0.05)?	No
R squared	0.4073
Female Bace1
	Uncorrected Fisher's LSD					Test details
	Mean Diff.	95.00% CI of diff.	Below threshold?	Summary	Individual P Value	Mean 1	Mean 2	Mean Diff.	SE of diff.	n1	n2	t	DF
Ctl vs. Tat	0.3518	0.2552 to 0.4483	Yes	****	<0.0001	1.008	0.6565	0.3518	0.04429	4	4	7.942	12
Ctl vs. METH	0.089	-0.007504 to 0.1855	No	ns	0.0675	1.008	0.9193	0.089	0.04429	4	4	2.009	12
Ctl vs. Tat+METH	0.269	0.1725 to 0.3655	Yes	****	<0.0001	1.008	0.7393	0.269	0.04429	4	4	6.073	12
Tat vs. METH	-0.2628	-0.3593 to -0.1662	Yes	****	<0.0001	0.6565	0.9193	-0.2628	0.04429	4	4	5.932	12
Tat vs. Tat+METH	-0.08275	-0.1793 to 0.01375	No	ns	0.0863	0.6565	0.7393	-0.08275	0.04429	4	4	1.868	12
METH vs. Tat+METH	0.18	0.08350 to 0.2765	Yes	**	0.0016	0.9193	0.7393	0.18	0.04429	4	4	4.064	12
ANOVA table	SS	DF	MS	F (DFn, DFd)	P value
Treatment (between columns)	0.3123	3	0.1041	F (3, 12) = 26.53	P<0.0001
Residual (within columns)	0.04708	12	0.003924
Total	0.3594	15
ANOVA summary
F	26.53
P value	<0.0001
P value summary	****
Significant diff. among means (P < 0.05)?	Yes
R squared	0.869

## Sheet: Adam10
Male Adam10
	Uncorrected Fisher's LSD					Test details
	Mean Diff.	95.00% CI of diff.	Below threshold?	Summary	Individual P Value	Mean 1	Mean 2	Mean Diff.	SE of diff.	n1	n2	t	DF
Ctl vs. Tat	-0.00275	-0.09264 to 0.08714	No	ns	0.948	1.002	1.005	-0.00275	0.04126	4	4	0.06666	12
Ctl vs. METH	-0.04525	-0.1351 to 0.04464	No	ns	0.2943	1.002	1.048	-0.04525	0.04126	4	4	1.097	12
Ctl vs. Tat+METH	-0.047	-0.1369 to 0.04289	No	ns	0.2768	1.002	1.049	-0.047	0.04126	4	4	1.139	12
Tat vs. METH	-0.0425	-0.1324 to 0.04739	No	ns	0.3233	1.005	1.048	-0.0425	0.04126	4	4	1.03	12
Tat vs. Tat+METH	-0.04425	-0.1341 to 0.04564	No	ns	0.3046	1.005	1.049	-0.04425	0.04126	4	4	1.073	12
METH vs. Tat+METH	-0.00175	-0.09164 to 0.08814	No	ns	0.9669	1.048	1.049	-0.00175	0.04126	4	4	0.04242	12
ANOVA table	SS	DF	MS	F (DFn, DFd)	P value
Treatment (between columns)	0.008031	3	0.002677	F (3, 12) = 0.7864	P=0.5242
Residual (within columns)	0.04085	12	0.003404
Total	0.04888	15
ANOVA summary
F	0.7864
P value	0.5242
P value summary	ns
Significant diff. among means (P < 0.05)?	No
R squared	0.1643
Female Adam10
	Uncorrected Fisher's LSD					Test details
	Mean Diff.	95.00% CI of diff.	Below threshold?	Summary	Individual P Value	Mean 1	Mean 2	Mean Diff.	SE of diff.	n1	n2	t	DF
Ctl vs. Tat	0.0035	-0.06135 to 0.06835	No	ns	0.9083	1.001	0.997	0.0035	0.02976	4	4	0.1176	12
Ctl vs. METH	-0.09375	-0.1586 to -0.02890	Yes	**	0.0084	1.001	1.094	-0.09375	0.02976	4	4	3.15	12
Ctl vs. Tat+METH	-0.02325	-0.08810 to 0.04160	No	ns	0.4499	1.001	1.024	-0.02325	0.02976	4	4	0.7811	12
Tat vs. METH	-0.09725	-0.1621 to -0.03240	Yes	**	0.0067	0.997	1.094	-0.09725	0.02976	4	4	3.267	12
Tat vs. Tat+METH	-0.02675	-0.09160 to 0.03810	No	ns	0.3865	0.997	1.024	-0.02675	0.02976	4	4	0.8987	12
METH vs. Tat+METH	0.0705	0.005648 to 0.1354	Yes	*	0.0355	1.094	1.024	0.0705	0.02976	4	4	2.369	12
ANOVA table	SS	DF	MS	F (DFn, DFd)	P value
Treatment (between columns)	0.02449	3	0.008162	F (3, 12) = 4.606	P=0.0229
Residual (within columns)	0.02126	12	0.001772
Total	0.04575	15
ANOVA summary
F	4.606
P value	0.0229
P value summary	*
Significant diff. among means (P < 0.05)?	Yes
R squared	0.5352

## Sheet: Gsap
Male Gsap
	Uncorrected Fisher's LSD					Test details
	Mean Diff.	95.00% CI of diff.	Below threshold?	Summary	Individual P Value	Mean 1	Mean 2	Mean Diff.	SE of diff.	n1	n2	t	DF
Ctl vs. Tat	-0.01125	-0.2594 to 0.2369	No	ns	0.923	1.018	1.029	-0.01125	0.1139	4	4	0.09876	12
Ctl vs. METH	-0.03325	-0.2814 to 0.2149	No	ns	0.7754	1.018	1.051	-0.03325	0.1139	4	4	0.2919	12
Ctl vs. Tat+METH	-0.2405	-0.4887 to 0.007694	No	ns	0.0564	1.018	1.258	-0.2405	0.1139	4	4	2.111	12
Tat vs. METH	-0.022	-0.2702 to 0.2262	No	ns	0.8501	1.029	1.051	-0.022	0.1139	4	4	0.1931	12
Tat vs. Tat+METH	-0.2293	-0.4774 to 0.01894	No	ns	0.0672	1.029	1.258	-0.2293	0.1139	4	4	2.013	12
METH vs. Tat+METH	-0.2073	-0.4554 to 0.04094	No	ns	0.0939	1.051	1.258	-0.2073	0.1139	4	4	1.819	12
ANOVA table	SS	DF	MS	F (DFn, DFd)	P value
Treatment (between columns)	0.1551	3	0.05169	F (3, 12) = 1.992	P=0.1691
Residual (within columns)	0.3114	12	0.02595
Total	0.4665	15
ANOVA summary
F	1.992
P value	0.1691
P value summary	ns
Significant diff. among means (P < 0.05)?	No
R squared	0.3324
Female Gsap
	Uncorrected Fisher's LSD					Test details
	Mean Diff.	95.00% CI of diff.	Below threshold?	Summary	Individual P Value	Mean 1	Mean 2	Mean Diff.	SE of diff.	n1	n2	t	DF
Ctl vs. Tat	0.2035	0.01117 to 0.3958	Yes	*	0.0398	1.015	0.811	0.2035	0.08827	4	4	2.305	12
Ctl vs. METH	-0.0835	-0.2758 to 0.1088	No	ns	0.3628	1.015	1.098	-0.0835	0.08827	4	4	0.9459	12
Ctl vs. Tat+METH	0.1758	-0.01658 to 0.3681	No	ns	0.0698	1.015	0.8388	0.1758	0.08827	4	4	1.991	12
Tat vs. METH	-0.287	-0.4793 to -0.09467	Yes	**	0.0069	0.811	1.098	-0.287	0.08827	4	4	3.251	12
Tat vs. Tat+METH	-0.02775	-0.2201 to 0.1646	No	ns	0.7586	0.811	0.8388	-0.02775	0.08827	4	4	0.3144	12
METH vs. Tat+METH	0.2593	0.06692 to 0.4516	Yes	*	0.0124	1.098	0.8388	0.2593	0.08827	4	4	2.937	12
ANOVA table	SS	DF	MS	F (DFn, DFd)	P value
Treatment (between columns)	0.2296	3	0.07654	F (3, 12) = 4.911	P=0.0188
Residual (within columns)	0.187	12	0.01558
Total	0.4166	15
ANOVA summary
F	4.911
P value	0.0188
P value summary	*
Significant diff. among means (P < 0.05)?	Yes
R squared	0.5511

## Sheet: Efnb1
Male Efnb1
	Uncorrected Fisher's LSD					Test details
	Mean Diff.	95.00% CI of diff.	Below threshold?	Summary	Individual P Value	Mean 1	Mean 2	Mean Diff.	SE of diff.	n1	n2	t	DF
Ctl vs. Tat	-0.04575	-0.3257 to 0.2342	No	ns	0.728	1.019	1.065	-0.04575	0.1285	4	4	0.3561	12
Ctl vs. METH	-0.4115	-0.6914 to -0.1316	Yes	**	0.0076	1.019	1.431	-0.4115	0.1285	4	4	3.203	12
Ctl vs. Tat+METH	-0.4438	-0.7237 to -0.1638	Yes	**	0.0048	1.019	1.463	-0.4438	0.1285	4	4	3.454	12
Tat vs. METH	-0.3658	-0.6457 to -0.08580	Yes	*	0.0147	1.065	1.431	-0.3658	0.1285	4	4	2.847	12
Tat vs. Tat+METH	-0.398	-0.6779 to -0.1181	Yes	**	0.0092	1.065	1.463	-0.398	0.1285	4	4	3.098	12
METH vs. Tat+METH	-0.03225	-0.3122 to 0.2477	No	ns	0.8061	1.431	1.463	-0.03225	0.1285	4	4	0.251	12
ANOVA table	SS	DF	MS	F (DFn, DFd)	P value
Treatment (between columns)	0.6616	3	0.2205	F (3, 12) = 6.679	P=0.0067
Residual (within columns)	0.3962	12	0.03302
Total	1.058	15
ANOVA summary
F	6.679
P value	0.0067
P value summary	**
Significant diff. among means (P < 0.05)?	Yes
R squared	0.6254
Female Efnb1
	Uncorrected Fisher's LSD					Test details
	Mean Diff.	95.00% CI of diff.	Below threshold?	Summary	Individual P Value	Mean 1	Mean 2	Mean Diff.	SE of diff.	n1	n2	t	DF
Ctl vs. Tat	-0.2745	-0.6538 to 0.1048	No	ns	0.1408	1.023	1.298	-0.2745	0.1741	4	4	1.577	12
Ctl vs. METH	-0.4318	-0.8111 to -0.05244	Yes	*	0.029	1.023	1.455	-0.4318	0.1741	4	4	2.48	12
Ctl vs. Tat+METH	-0.4873	-0.8666 to -0.1079	Yes	*	0.0161	1.023	1.51	-0.4873	0.1741	4	4	2.799	12
Tat vs. METH	-0.1573	-0.5366 to 0.2221	No	ns	0.3842	1.298	1.455	-0.1573	0.1741	4	4	0.9033	12
Tat vs. Tat+METH	-0.2128	-0.5921 to 0.1666	No	ns	0.2451	1.298	1.51	-0.2128	0.1741	4	4	1.222	12
METH vs. Tat+METH	-0.0555	-0.4348 to 0.3238	No	ns	0.7554	1.455	1.51	-0.0555	0.1741	4	4	0.3188	12
ANOVA table	SS	DF	MS	F (DFn, DFd)	P value
Treatment (between columns)	0.5722	3	0.1907	F (3, 12) = 3.147	P=0.0649
Residual (within columns)	0.7274	12	0.06061
Total	1.3	15
ANOVA summary
F	3.147
P value	0.0649
P value summary	ns
Significant diff. among means (P < 0.05)?	No
R squared	0.4403

## Sheet: Ephb2
Male Ephb2
	Uncorrected Fisher's LSD					Test details
	Mean Diff.	95.00% CI of diff.	Below threshold?	Summary	Individual P Value	Mean 1	Mean 2	Mean Diff.	SE of diff.	n1	n2	t	DF
Ctl vs. Tat	0.1795	-0.08757 to 0.4466	No	ns	0.1688	1.013	0.8335	0.1795	0.1226	4	4	1.464	12
Ctl vs. METH	-0.147	-0.4141 to 0.1201	No	ns	0.2536	1.013	1.16	-0.147	0.1226	4	4	1.199	12
Ctl vs. Tat+METH	-0.1195	-0.3866 to 0.1476	No	ns	0.3489	1.013	1.133	-0.1195	0.1226	4	4	0.9749	12
Tat vs. METH	-0.3265	-0.5936 to -0.05943	Yes	*	0.0207	0.8335	1.16	-0.3265	0.1226	4	4	2.664	12
Tat vs. Tat+METH	-0.299	-0.5661 to -0.03193	Yes	*	0.0312	0.8335	1.133	-0.299	0.1226	4	4	2.439	12
METH vs. Tat+METH	0.0275	-0.2396 to 0.2946	No	ns	0.8263	1.16	1.133	0.0275	0.1226	4	4	0.2244	12
ANOVA table	SS	DF	MS	F (DFn, DFd)	P value
Treatment (between columns)	0.2649	3	0.08829	F (3, 12) = 2.938	P=0.0764
Residual (within columns)	0.3606	12	0.03005
Total	0.6255	15
ANOVA summary
F	2.938
P value	0.0764
P value summary	ns
Significant diff. among means (P < 0.05)?	No
R squared	0.4235
Female Ephb2
	Uncorrected Fisher's LSD					Test details
	Mean Diff.	95.00% CI of diff.	Below threshold?	Summary	Individual P Value	Mean 1	Mean 2	Mean Diff.	SE of diff.	n1	n2	t	DF
Ctl vs. Tat	-0.03675	-0.4313 to 0.3578	No	ns	0.8426	1.024	1.06	-0.03675	0.1811	4	4	0.2029	12
Ctl vs. METH	-0.3683	-0.7628 to 0.02635	No	ns	0.0647	1.024	1.392	-0.3683	0.1811	4	4	2.033	12
Ctl vs. Tat+METH	-0.1428	-0.5373 to 0.2518	No	ns	0.4459	1.024	1.166	-0.1428	0.1811	4	4	0.7882	12
Tat vs. METH	-0.3315	-0.7261 to 0.06310	No	ns	0.0921	1.06	1.392	-0.3315	0.1811	4	4	1.83	12
Tat vs. Tat+METH	-0.106	-0.5006 to 0.2886	No	ns	0.5692	1.06	1.166	-0.106	0.1811	4	4	0.5853	12
METH vs. Tat+METH	0.2255	-0.1691 to 0.6201	No	ns	0.2369	1.392	1.166	0.2255	0.1811	4	4	1.245	12
ANOVA table	SS	DF	MS	F (DFn, DFd)	P value
Treatment (between columns)	0.3293	3	0.1098	F (3, 12) = 1.673	P=0.2253
Residual (within columns)	0.7872	12	0.0656
Total	1.117	15
ANOVA summary
F	1.673
P value	0.2253
P value summary	ns
Significant diff. among means (P < 0.05)?	No
R squared	0.295

## Sheet: Lcn2
Male Lcn2
	Uncorrected Fisher's LSD					Test details
	Mean Diff.	95.00% CI of diff.	Below threshold?	Summary	Individual P Value	Mean 1	Mean 2	Mean Diff.	SE of diff.	n1	n2	t	DF
Ctl vs. Tat	-0.3798	-1.092 to 0.3320	No	ns	0.2651	1.018	1.398	-0.3798	0.3234	4	4	1.174	11
Ctl vs. METH	0.233	-0.4788 to 0.9448	No	ns	0.4863	1.018	0.7853	0.233	0.3234	4	4	0.7205	11
Ctl vs. Tat+METH	-0.1094	-0.8782 to 0.6594	No	ns	0.76	1.018	1.128	-0.1094	0.3493	4	3	0.3132	11
Tat vs. METH	0.6128	-0.09904 to 1.325	No	ns	0.0847	1.398	0.7853	0.6128	0.3234	4	4	1.895	11
Tat vs. Tat+METH	0.2703	-0.4985 to 1.039	No	ns	0.4553	1.398	1.128	0.2703	0.3493	4	3	0.7739	11
METH vs. Tat+METH	-0.3424	-1.111 to 0.4264	No	ns	0.348	0.7853	1.128	-0.3424	0.3493	4	3	0.9803	11
ANOVA table	SS	DF	MS	F (DFn, DFd)	P value
Treatment (between columns)	0.7741	3	0.258	F (3, 11) = 1.234	P=0.3440
Residual (within columns)	2.301	11	0.2092
Total	3.075	14
ANOVA summary
F	1.234
P value	0.344
P value summary	ns
Significant diff. among means (P < 0.05)?	No
R squared	0.2517
Female Lcn2
	Uncorrected Fisher's LSD					Test details
	Mean Diff.	95.00% CI of diff.	Below threshold?	Summary	Individual P Value	Mean 1	Mean 2	Mean Diff.	SE of diff.	n1	n2	t	DF
Ctl vs. Tat	0.7393	-0.4107 to 1.889	No	ns	0.1866	1.234	0.4948	0.7393	0.5278	4	4	1.401	12
Ctl vs. METH	0.3068	-0.8432 to 1.457	No	ns	0.5719	1.234	0.9273	0.3068	0.5278	4	4	0.5812	12
Ctl vs. Tat+METH	0.513	-0.6369 to 1.663	No	ns	0.3502	1.234	0.721	0.513	0.5278	4	4	0.972	12
Tat vs. METH	-0.4325	-1.582 to 0.7174	No	ns	0.4285	0.4948	0.9273	-0.4325	0.5278	4	4	0.8195	12
Tat vs. Tat+METH	-0.2263	-1.376 to 0.9237	No	ns	0.6758	0.4948	0.721	-0.2263	0.5278	4	4	0.4287	12
METH vs. Tat+METH	0.2063	-0.9437 to 1.356	No	ns	0.7028	0.9273	0.721	0.2063	0.5278	4	4	0.3908	12
ANOVA table	SS	DF	MS	F (DFn, DFd)	P value
Treatment (between columns)	1.185	3	0.3948	F (3, 12) = 0.7087	P=0.5651
Residual (within columns)	6.685	12	0.5571
Total	7.87	15
ANOVA summary
F	0.7087
P value	0.5651
P value summary	ns
Significant diff. among means (P < 0.05)?	No
R squared	0.1505

## Sheet: Tau
Male Tau
	Uncorrected Fisher's LSD					Test details
	Mean Diff.	95.00% CI of diff.	Below threshold?	Summary	Individual P Value	Mean 1	Mean 2	Mean Diff.	SE of diff.	n1	n2	t	DF
Ctl vs. Tat	-0.2408	-0.5283 to 0.04678	No	ns	0.0931	1.006	1.247	-0.2408	0.132	4	4	1.824	12
Ctl vs. METH	-0.07125	-0.3588 to 0.2163	No	ns	0.5991	1.006	1.077	-0.07125	0.132	4	4	0.5399	12
Ctl vs. Tat+METH	-0.1398	-0.4273 to 0.1478	No	ns	0.3105	1.006	1.146	-0.1398	0.132	4	4	1.059	12
Tat vs. METH	0.1695	-0.1180 to 0.4570	No	ns	0.2232	1.247	1.077	0.1695	0.132	4	4	1.284	12
Tat vs. Tat+METH	0.101	-0.1865 to 0.3885	No	ns	0.4588	1.247	1.146	0.101	0.132	4	4	0.7654	12
METH vs. Tat+METH	-0.0685	-0.3560 to 0.2190	No	ns	0.6131	1.077	1.146	-0.0685	0.132	4	4	0.5191	12
ANOVA table	SS	DF	MS	F (DFn, DFd)	P value
Treatment (between columns)	0.1262	3	0.04206	F (3, 12) = 1.208	P=0.3489
Residual (within columns)	0.4179	12	0.03483
Total	0.5441	15
ANOVA summary
F	1.208
P value	0.3489
P value summary	ns
Significant diff. among means (P < 0.05)?	No
R squared	0.2319
Female Tau
	Uncorrected Fisher's LSD					Test details
	Mean Diff.	95.00% CI of diff.	Below threshold?	Summary	Individual P Value	Mean 1	Mean 2	Mean Diff.	SE of diff.	n1	n2	t	DF
Ctl vs. Tat	0.1523	-0.1092 to 0.4137	No	ns	0.2287	1.021	0.8685	0.1523	0.12	4	4	1.269	12
Ctl vs. METH	-0.028	-0.2895 to 0.2335	No	ns	0.8195	1.021	1.049	-0.028	0.12	4	4	0.2333	12
Ctl vs. Tat+METH	0.01325	-0.2482 to 0.2747	No	ns	0.9139	1.021	1.008	0.01325	0.12	4	4	0.1104	12
Tat vs. METH	-0.1803	-0.4417 to 0.08125	No	ns	0.159	0.8685	1.049	-0.1803	0.12	4	4	1.502	12
Tat vs. Tat+METH	-0.139	-0.4005 to 0.1225	No	ns	0.2693	0.8685	1.008	-0.139	0.12	4	4	1.158	12
METH vs. Tat+METH	0.04125	-0.2202 to 0.3027	No	ns	0.737	1.049	1.008	0.04125	0.12	4	4	0.3437	12
ANOVA table	SS	DF	MS	F (DFn, DFd)	P value
Treatment (between columns)	0.07765	3	0.02588	F (3, 12) = 0.8985	P=0.4703
Residual (within columns)	0.3457	12	0.02881
Total	0.4234	15
ANOVA summary
F	0.8985
P value	0.4703
P value summary	ns
Significant diff. among means (P < 0.05)?	No
R squared	0.1834

## Sheet: App (F+M comb.)
Combined App
	Uncorrected Fisher's LSD					Test details
	Mean Diff.	95.00% CI of diff.	Below threshold?	Summary	Individual P Value	Mean 1	Mean 2	Mean Diff.	SE of diff.	n1	n2	t	DF
Ctl vs. Tat	0.0795	-0.01966 to 0.1787	No	ns	0.1117	1.003	0.923	0.0795	0.04841	8	8	1.642	28
Ctl vs. METH	-0.07563	-0.1748 to 0.02354	No	ns	0.1295	1.003	1.078	-0.07563	0.04841	8	8	1.562	28
Ctl vs. Tat+METH	-0.07262	-0.1718 to 0.02654	No	ns	0.1448	1.003	1.075	-0.07262	0.04841	8	8	1.5	28
Tat vs. METH	-0.1551	-0.2543 to -0.05596	Yes	**	0.0034	0.923	1.078	-0.1551	0.04841	8	8	3.204	28
Tat vs. Tat+METH	-0.1521	-0.2513 to -0.05296	Yes	**	0.0039	0.923	1.075	-0.1521	0.04841	8	8	3.142	28
METH vs. Tat+METH	0.003	-0.09616 to 0.1022	No	ns	0.951	1.078	1.075	0.003	0.04841	8	8	0.06197	28
ANOVA table	SS	DF	MS	F (DFn, DFd)	P value
Treatment (between columns)	0.1291	3	0.04302	F (3, 28) = 4.589	P=0.0098
Residual (within columns)	0.2625	28	0.009374
Total	0.3915	31
ANOVA summary
F	4.589
P value	0.0098
P value summary	**
Significant diff. among means (P < 0.05)?	Yes
R squared	0.3296
Male/Female App
	Uncorrected Fisher's LSD					Test details
	Mean Diff.	95.00% CI of diff.	Below threshold?	Summary	Individual P Value	Mean 1	Mean 2	Mean Diff.	SE of diff.	n1	n2	t	DF
Male - Female
Ctl	-0.031	-0.1829 to 0.1209	No	ns	0.6774	1.005	1.036	-0.031	0.0736	4	4	0.4212	24
Tat	-0.0405	-0.1924 to 0.1114	No	ns	0.5872	0.919	0.9595	-0.0405	0.0736	4	4	0.5503	24
METH	0.01175	-0.1402 to 0.1637	No	ns	0.8745	1.103	1.091	0.01175	0.0736	4	4	0.1596	24
Tat+METH	-0.01175	-0.1637 to 0.1402	No	ns	0.8745	1.088	1.1	-0.01175	0.0736	4	4	0.1596	24
ANOVA table	SS	DF	MS	F (DFn, DFd)	P value
Interaction	0.003199	3	0.001066	F (3, 24) = 0.09842	P=0.9601
Row Factor	0.002556	1	0.002556	F (1, 24) = 0.2359	P=0.6316
Column Factor	0.1328	3	0.04428	F (3, 24) = 4.087	P=0.0177
Residual	0.26	24	0.01083

## Sheet: Bace1 (F+M comb.)
Combined Bace1
	Uncorrected Fisher's LSD					Test details
	Mean Diff.	95.00% CI of diff.	Below threshold?	Summary	Individual P Value	Mean 1	Mean 2	Mean Diff.	SE of diff.	n1	n2	t	DF
Ctl vs. Tat	0.2714	0.1503 to 0.3925	Yes	****	<0.0001	1.008	0.7361	0.2714	0.05911	8	8	4.591	28
Ctl vs. METH	0.02538	-0.09570 to 0.1465	No	ns	0.671	1.008	0.9821	0.02538	0.05911	8	8	0.4293	28
Ctl vs. Tat+METH	0.1646	0.04355 to 0.2857	Yes	**	0.0095	1.008	0.8429	0.1646	0.05911	8	8	2.785	28
Tat vs. METH	-0.246	-0.3671 to -0.1249	Yes	***	0.0003	0.7361	0.9821	-0.246	0.05911	8	8	4.162	28
Tat vs. Tat+METH	-0.1068	-0.2278 to 0.01433	No	ns	0.0817	0.7361	0.8429	-0.1068	0.05911	8	8	1.806	28
METH vs. Tat+METH	0.1393	0.01817 to 0.2603	Yes	*	0.0257	0.9821	0.8429	0.1393	0.05911	8	8	2.356	28
ANOVA table	SS	DF	MS	F (DFn, DFd)	P value
Treatment (between columns)	0.3854	3	0.1285	F (3, 28) = 9.192	P=0.0002
Residual (within columns)	0.3913	28	0.01397
Total	0.7767	31
ANOVA summary
F	9.192
P value	0.0002
P value summary	***
Significant diff. among means (P < 0.05)?	Yes
R squared	0.4962
Male/Female Bace1
	Uncorrected Fisher's LSD					Test details
	Mean Diff.	95.00% CI of diff.	Below threshold?	Summary	Individual P Value	Mean 1	Mean 2	Mean Diff.	SE of diff.	n1	n2	t	DF
Male - Female
Ctl	-0.105	-0.2490 to 0.03902	No	ns	0.1454	1.007	1.112	-0.105	0.06978	4	4	1.505	24
Tat	0.092	-0.05202 to 0.2360	No	ns	0.1998	0.8158	0.7238	0.092	0.06978	4	4	1.318	24
METH	0.03175	-0.1123 to 0.1758	No	ns	0.6532	1.045	1.013	0.03175	0.06978	4	4	0.455	24
Tat+METH	0.1318	-0.01227 to 0.2758	No	ns	0.0712	0.9465	0.8148	0.1318	0.06978	4	4	1.888	24
ANOVA table	SS	DF	MS	F (DFn, DFd)	P value
Interaction	0.06439	3	0.02146	F (3, 24) = 2.204	P=0.1137
Row Factor	0.01133	1	0.01133	F (1, 24) = 1.163	P=0.2916
Column Factor	0.4365	3	0.1455	F (3, 24) = 14.94	P<0.0001
Residual	0.2337	24	0.009738

[truncated: 6 more sheets: Adam10 (F+M comb.), Gsap (F+M comb.), Efnb1 (F+M comb.), Ephb2 (F+M comb.), Lcn2 (F+M comb.), Tau (F+M comb.)]
