# Supplementary material for: Chronic, Low-Dose Methamphetamine Reveals Sexual Dimorphism of Memory Performance, Histopathology, and Gene Expression Affected by HIV-1 Tat Protein in a Transgenic Model of NeuroHIV
Source: Viruses. 2025 Feb 28;17(3):361. doi: 10.3390/v17030361 (PMC11946854; doi:10.3390/v17030361)
Supplement: Supplementary file 1 [file viruses-17-00361-s001.zip › Harahap-Carrillo_et_al Table S4 Volcano Plots p-value.xlsx]

## Sheet: Table S1. MaleFemale Top10Pval
Table S1. Biological functions and pathways for the top 10 modulated genes based on p-value
Male Ctl vs Tat				Male Ctl vs METH				Male Ctl vs Tat+METH
Top 10 based on p-value				Top 10 based on p-value				Top 10 based on p-value
Gene	logFC	Pval	Note	Gene	logFC	Pval	Note	Gene	logFC	Pval	Note
Mt2	0.643711	7.95047e-07	Metallothionein; anti-oxidant, affects apoptotic and autophagy pathways	Pla2g4a	-1.74206	2.96191e-07	Phospholipase A2 Group IVA; release arachidonic acid by hydrolyzing membrane phospholipids	Flnb	-0.610246	3.95202e-09	Filamin B; connects glycoprotein Ib to actin cytoskeleton, plays a role in vascular injuries repair
Flnb	-0.597373	2.65688e-06	Filamin B; connects glycoprotein Ib to actin cytoskeleton, plays a role in vascular injuries repair	Bace2	1.81708	5.86154e-06	Beta-Secretase 2; cleaves amyloid precursor protein (APP) into amyloid beta peptide	Zfp457	-0.741304	2.29574e-06	Zinc Finger Protein 457; involved in transcriptional regulation, RNA polymerase II regulator
Sike1	-0.480635	8.30662e-05	Suppressor of IKBKE1 and TBK1; inhibits IRF3 activation triggered by a virus or TLR3 activation	Egr1	0.592814	9.5157e-06	Early Growth Response 1; transcriptional regulator, regulate TGFB1, IL1B, CXCL2	Pde7a	-0.572897	9.68438e-06	Phosphodiesterase 7A; Regulate (hydrolyzes) cAMP, controling cellular concentration of cAMP
Pappa2	-1.36282	0.000183576	Pappalysin 2; a metalloproteinase that cleaves IGFBP5, a local regulator of insulin-like growth factor	Vav3	-0.798177	4.29239e-05	Vav Guanine Nucleotide Exchange Factor 3; factor in activation of GRPases (RhoA, RhoG, Rac1)	Pkd1	-0.47026	2.28186e-05	Polycystin 1; regulates calcium permeable cation channels and intracellular calcium homeostasis
Pde7a	-0.509469	0.00022491	Phosphodiesterase 7A; Regulate (hydrolyzes) cAMP, controling cellular concentration of cAMP	Pkd1	-0.484385	5.06307e-05	Polycystin 1; regulates calcium permeable cation channels and intracellular calcium homeostasis	Vash2	1.53771	2.50377e-05	Vasohibin 2; tyrosine carboxypeptidase, regulates microtubule binding activity and regulate angiogenesis
Cdh4	0.567213	0.000360474	Cadherin 4; calcium-dependent cell adhesion protein, plays a role in brain development	Plcl1	0.423333	6.25511e-05	Phospholipase C Like 1; regulate GABAergic synaptic transmission, control turnover of receptors	Vmn2r53	-0.557281	3.7017e-05	Vomeronasal 2, receptor 53; enable G protein-coupled receptor activity, may control social behavior in mice
C2cd2	0.630413	0.000391185	C2 Calcium Dependent Domain Containing 2; positive regulation of insulin secretion, in response to glucose	Pkhd1l1	-3.03166	9.27319e-05	PKHD1 Like 1; act upstream of sensory perception of sound	Pign	-0.522884	3.86107e-05	Phosphatidylinositol Glycan Anchor Biosynthesis Class N; produce anchor proteins on cell surface
Zfp457	-0.53851	0.000486535	Zinc Finger Protein 457; involved in transcriptional regulation, RNA polymerase II regulator	Zfp968	2.89369	0.000132578	Zinc Finger Protein 968; involved in transcriptional regulation, RNA polymerase II regulator	Eml5	-0.503095	3.90318e-05	EMAP Like 5; allow for microtubule binding activity, modify microtubules to be longer and more dynamic
Tns1	0.522131	0.00051578	Tensin 1; acts as a protein or lipid phosphatase, plays a role in the integrin pathway	Dlk1	0.804624	0.000197339	Delta Line Non-Canonical Notch Ligand 1; involved in NOTCH1 and NOTCH2 pathway activation	Vmn2r76	-0.628362	4.65871e-05	Vomeronasal 2, receptor 76; enable G protein-coupled receptor activity
Fam205a4	0.977242	0.000523935	Family with Sequence Similarity 204 Member A4; cDNA ORF, remnant of generating transgenic mice	Tdo2	-1.00287	0.000257013	Tryptophan 2,3-Dioxygenase, plays a role in tryptophan metabolism, may suppress immune response	Ccl21d	-1.63468	7.93135e-05	C-C Motif Chemokine Ligand 21D; cytokine that inhibits hemopoiesis and stimulates chemotaxis of T cells
Female Ctl vs Tat				Female Ctl vs METH				Female Ctl vs Tat+METH
Top 10 based on p-value				Top 10 based on p-value				Top 10 based on p-value
Gene	logFC	Pval	Note	Gene	logFC	Pval	Note	Gene	logFC	Pval	Note
Ighm	1.52858	6.93214e-10	Immunoglobulin Heavy Constant Mu; B cells' antigen recognition molecules	Ptgds	-1.10857	9.65065e-24	Prostaglandin D2 Synthase; convert PGH2 to PGD2, a neuromodulator, plays anti-apoptotic role	Uba52	-0.554497	2.17635e-06	Ubiquitin A-52 Residue Ribosomal Protein Fusion Product 1; fusion protein of ubiquitin on N-terminus
Camkk2	0.540799	2.68587e-06	Calcium/Calmodulin Dependent Protein Kinase 2; phosphorylates AMPK, involved in learning/memory	Tmem267	1.09572	1.16235e-16	Transmembrane Protein 267; transportation of molecules from the cytosol	Gvin2	-1.30787	7.27406e-06	GTPase, Very Large Interferon Inducible, family member 2; enable GTP binding activity
Car12	-0.728826	8.88311e-06	Carbonic Anhydrase 12; zinc metalloenzymes, hydrolyzes carbon dioxide to bicarbonate	Mid1	1.27273	8.86833e-12	Midline 1; involved in formation of structures that are anchor points to microtubules	Sp7	-2.24048	1.30666e-05	Sp7 Transcription Factor; positive regulation of transcription by controling RNA polymerase II
Tbr1	0.612097	8.98554e-06	T-Box Brain Transcription Factor 1; encode transcription factors important in neuronal development	Greb1l	1.02597	5.17169e-11	GREB1 Like Retinoic Acid Receptor Coactivator; plays a role in estrogen-stimulated cell proliferation	Kcng2	0.589909	3.60948e-05	Potassium Voltage-Gated Channel Modifier Subfamily G Member 2; delayed-rectifier type channels
Sp7	-2.03874	7.01959e-05	Sp7 Transcription Factor; positive regulation of transcription by controling RNA polymerase II	Cgnl1	-1.15918	7.77862e-09	Cingulin Like 1; mediates activity of RhoA and Rac1 to mediate junction assembly and maintenance	Sned1	-0.762446	3.642e-05	Sushi, Nidogen and EGF Like Domains 1; enable Notch binding activity
Pitx2	-5.05249	9.70288e-05	Paired Like Homeodomain 2; transcriptional regulator in hormone-regulated activity of prolactin	Dab2	-1.00415	4.50905e-08	DAB Adaptor Protein 2; important in clathrin-mediated endocytosis (megalin/LRP2 receptor)	Drd1	-1.04107	5.16717e-05	Dopamine Receptor D1; most abundant subtype, regulate behavioral responses, neuronal growth
Spata2l	0.460833	0.000132356	Spermatogenesis Associated 2 Like; regulate tumor necrosis factor (TNF)- mediated signaling pathway	Fmod	-1.26618	7.97662e-08	Fibromodulin; small interstitial proteoglycans, affects rate of fibrils formation	Hspa5	-0.361494	5.79755e-05	Heat Shock Protein Family A (HSP70) Member 5; plays a role in cellular apoptosis and senescence
Fgfr2	-0.446662	0.000167817	Fibroblast Growth Factor Receptor 2; mediate activation of RAS, ERK1/2, and AKT1 signaling pathway	Vat1l	-0.726361	1.04846e-07	Vesicle Amine Transport 1 Like; oxidoreductase activity and acyltransferase activity	Ube3b	0.390527	7.2503e-05	Ubiquitin Protein Ligase E3B; accepts ubiquitin from E2 (thioester) directly transfers it to targeted substrates
H4c18	0.889734	0.000176305	H4 Clustered Histone 18; core component of nucleosome, role in chromosomal stability	Cp	-0.652602	3.11378e-07	Ceruloplasmin; metalloprotein that nnids to copper in plasma, ferroxidase (Fe2+ to Fe3+), iron transport	Trf	-0.635546	0.000121705	Transferrin; iron binding transport protein, may play a further role in stimulating cell proliferation
Lima1	-0.620062	0.000178372	LIM Domain and Actin Binding 1; inhibits actin filament depolymerization	Bmp7	-0.903341	9.88124e-07	Bone Morphogenetic Protein 7; ligand to TGF-beta receptors, activation of SMAD transcription factors	Zbtb16	0.33826	0.000156806	Zinc Finger and BTB Domain Containing 16; interacts with histone deacetylase, transcriptional repressor
Genes represented in volcano plots shown in Figure 6. Highlighted genes are ones that were also observed in a different group, similar genes highlighted with corresponding color.
