# Supplementary material for: Chronic, Low-Dose Methamphetamine Reveals Sexual Dimorphism of Memory Performance, Histopathology, and Gene Expression Affected by HIV-1 Tat Protein in a Transgenic Model of NeuroHIV
Source: Viruses. 2025 Feb 28;17(3):361. doi: 10.3390/v17030361 (PMC11946854; doi:10.3390/v17030361)
Supplement: Supplementary file 1 [file viruses-17-00361-s001.zip › Harahap-Carrillo_et_al Table S5 Volcano Plots F&M.xlsx]

## Sheet: Table S3. Combined
Table S3. Biological functions and pathways for the top 10 modulated genes based on p-value in treated animals (combined) compared to control (combined)
Ctl vs Tat				Ctl vs METH				Ctl vs Tat+METH
Top 10 based on p-value				Top 10 based on p-value				Top 10 based on p-value
Gene	logFC	Pval	Note	Gene	logFC	Pval	Note	Gene	logFC	Pval	Note
Slc25a36	-0.234364	4.82e-06	Solute Carrier Family 25 Member 36; imports/exports pyrimidine nucleotides into/from mitochondria	Zfp968	2.45478	2.76e-05	Zinc Finger Protein 968; involved in transcriptional regulation, RNA polymerase II regulator	Uba52	-0.415135	2.31e-06	Ubiquitin A-52 Residue Ribosomal Protein Fusion Product 1; fusion protein of ubiquitin on N-terminus
Tbc1d1	0.364901	1.11e-05	TBC1 Domain Family Member 1; involved in regulating GLUT4 and PI3K-Akt signaling pathway	Gnb3	-2.59268	3.07e-05	G Protein Subunit Beta 3; integrate signals between receptors and effector proteins	Drd1	-0.795756	2.86e-06	Dopamine Receptor D1; most abundant subtype, regulate behavioral responses, neuronal growth
Flnb	-0.490701	1.5e-05	Filamin B; connects glycoprotein Ib to actin cytoskeleton, plays a role in vascular injuries repair	Lox	-1.20189	6.66e-05	Lysyl Oxidase; regulate Ras expression, amine oxidase activity crosslinks collagens and elastin	Tnfsf10	-0.771935	3.88e-05	TNF Superfamily Member 10; induces apoptosis, triggers activation of JNK, Casp 8/3
Igkc	4.23083	1.78e-05	Immunoglobulin Kappa Constant; constant region of the light chains of antibodies	Slc7a11	-0.364782	7.2e-05	Solute Carrier Family 7 Member 11; anionic amino acid transport system, aid in astrocyte proliferation	Myo1g	-1.59052	4.42e-05	Myosin IG; abundant in T and B lymphocytes, involved in phagocytosis, enhances detection of rare antigens
St7l	-0.357802	2.74e-05	Suppression of Tumorigenicity 7 Like; tumor suppressor	Ganc	-0.433675	8.72e-05	Glucosidase Alpha, Neutral C; key role in glycogen metabolism	Xlr3b	-2.39675	5.23e-05	X-linked Lymphocyte-regulated 3B; positive regulation of dendritic spine and synapse assembly
Plin4	0.840138	3.34e-05	Perilipin 4; coat protein in biogenesis of lipid droplets, role in triacylglycerol packaging	Pcyox1	-0.243522	0.00010778	Prenylcysteine Oxidase 1; catalyzes the degradation of prenylcysteine to free cysteines and isoprenoid	Prpf40a	-0.222625	0.000148842	Pre-mRNA Processing Factor 40 Homolog A; enables RNA binding activity
Mllt1	0.193274	3.95e-05	MLLT1 Super Elongation Complex Subunit; controls negative regulation of protein kinase	Pax7	-4.12094	0.00011297	Paired Box 7; critical role in development, regulate transcription and RNA polymerase II activity	Slc38a6	-0.213707	0.000174767	Solute Carrier Family 38 Member 6; facilitate glutamine uptake in excitatory neurons
Gnb3	-2.33243	0.000101527	G Protein Subunit Beta 3; integrate signals between receptors and effector proteins	Ptpn6	-1.11198	0.00012035	Protein Tyrosine Phosphatase Non-Receptor Type 6; modulate signaling by tyrosine phosphorylated receptor	E2f2	-1.55556	0.000215179	E2F Transcription Factor 2; control of cell cycle and tumor suppressor proteins
Egln2	0.191709	0.00013325	Egl-9 Family Hypoxia Inducible Factor 2; involved in oxygen homeostasis, mediates NFkB in hypoxia	Col5a1	-0.755879	0.00015241	Collagen Type V Alpha 1 Chain; fibrillar collagen molecules, involved in the integrin pathway	Zbtb16	0.331817	0.00027143	Zinc Finger and BTB Domain Containing 16; interacts with histone deacetylase, transcriptional repressor
Xpo6	0.214546	0.000133451	Exportin 6; mediates nuclear export of actin complexes in somatic cells	Lcn2	-2.79088	0.00016321	Lipocalin 2; Iron binding protein, involved in innate immune response, apoptosis, inflammatory response	Erap1	-0.479803	0.000432898	Endoplasmic Reticulum Aminopeptidase 1; aminopeptidase involved involved in peptide trimming
Ctl vs Tat				Ctl vs METH				Ctl vs Tat+METH
Top 10 based on |log2FC|				Top 10 based on |log2FC|				Top 10 based on |log2FC|
Gene	logFC	Pval	Note	Gene	logFC	Pval	Note	Gene	logFC	Pval	Note
Pitx2	-3.50354	0.0147474	Paired Like Homeodomain 2; transcriptional regulator of basal and hormone-regulated activity of prolactin	Pax7	-4.12094	0.00011297	Paired Box 7; critical role in development, regulate transcription and RNA polymerase II activity	Emilin3	-3.40455	0.00277564	Elastin Microfibril Interfacer 3; extracellular regulator of TGFb, part of extracellular matrix
En1	-3.41533	0.00313566	Engrailed Homeobox 1; control of pattern formation during CNS development	En1	-3.74422	0.00226272	Engrailed Homeobox 1; control of pattern formation during CNS development	Mcoln3	-3.2933	0.0339288	Mucolipin TRP Cation Channel 3; involved in regulation of autophagy, mediates Ca2+ release from endosomes
Or10ac1	-2.8015	0.0195855	Olfactory Receptor Family 10 Subfamily AC Member 1; G protein-mediated transduction of odorant signals	C1ql4	-3.53075	0.0109425	Complement C1q Like 4; upstream regulation of ERK1 and ERK2, regulate excitatory synapses	Or10ac1	-3.26301	0.00606556	Olfactory Receptor Family 10 Subfamily AC Member 1; G protein-mediated transduction of odorant signals
Pklr	-2.78378	0.00543043	Pyruvate Kinase L/R; catalyzes conversion of phosphoenolpyruvate to pyruvate and ATP	Tmem221	-3.44876	0.00309825	Transmembrane Protein 221; integral component of the membrane	En1	-3.25056	0.00911728	Engrailed Homeobox 1; control of pattern formation during CNS development
Spaca3	-2.77912	0.0407196	Sperm Acrosome Associated 3; surface membrane protein	Chil3	-3.01008	0.0222197	Chitinase-like 3; function as a lectin, may be involved in inflammation	Etv3l	-3.19737	0.0264667	ETS Variant Transcription Factor 3 Like; enable DNA-binding transcription factor activity
Igkc	4.23083	1.78e-05	Immunoglobulin Kappa Constant; constant region of the light chains of antibodies	Adrm1b	3.69672	0.0161519	Adhesion Regulating Molecule 1B; acts as a ubiquitin receptor, recruits deubiquitinating enzyme	Mmp21	1.93686	0.0274629	Matris Metallopeptidase 21; negative regulator of the NOTCH signaling pathway
Zfp987	3.51949	0.0230133	Zinc Finger Protein 987; involved in transcriptional regulation, RNA polymerase II regulator	Zfp968	2.45478	2.76e-05	Zinc Finger Protein 968; involved in transcriptional regulation, RNA polymerase II regulator	Fam166a	1.89382	0.00163839	Family with Sequence Similarity 166 Member A; cDNA ORF, remnant of generating transgenic mice
Ms4a15	3.13421	0.00548443	Membrane Spanning 4-Domains A15; blocks ferroptosis (iron-dependent cell death)	Ptprv	2.37441	0.0162819	Protein Tyrosine Phosphatase Receptor Type V; inhibitor of cell proliferation	Krt15	1.61038	0.0214059	Keratin 15; intermediate filament proteins responsible for structural integrity of epithelial cells
Fezf1	3.10682	0.00880792	FEZ Family Zinc Finger 1; transcriptional repressor, involved in axonal projection and prethalamic formation	H2bc13	2.30146	0.0480218	H2B Clustered Histone 13; core component of nucleosome, role in chromosomal stability	Parpbp	1.58172	0.00167991	PARP1 Binding Protein; negative regulation of double-strand break repair
Calcr	3.04743	0.0272553	Calcitonin Receptor; key role in maintaining calcium homeostasis	Nlrp4f	2.28917	0.0242975	NLR Family, Pyrin Domain 4F; regulator of autophagy and type I interferon, suppresses NFkB	Etfbl	1.47664	0.0495803	Electron Transferring Flavoprotein, Beta Polypeptide Like; transfers e- to mitochondirial respiratory chain
Genes represented in volcano plots in Figure S3-S4. Highlighted genes are ones that were also observed in a different group, similar genes highlighted with corresponding color.
