# Supplementary material for: Chronic, Low-Dose Methamphetamine Reveals Sexual Dimorphism of Memory Performance, Histopathology, and Gene Expression Affected by HIV-1 Tat Protein in a Transgenic Model of NeuroHIV
Source: Viruses. 2025 Feb 28;17(3):361. doi: 10.3390/v17030361 (PMC11946854; doi:10.3390/v17030361)
Supplement: Supplementary file 1 [file viruses-17-00361-s001.zip › Harahap-Carrillo_et_al Table S6 Volcano Plots FC.xlsx]

## Sheet: Table S2. MaleFemale Top10logFC
Table S2. Biological functions and pathways for the top 10 modulated genes based on Log2 FC
Male Ctl vs Tat				Male Ctl vs METH				Male Ctl vs Tat+METH
Top 10 based on |log2FC|				Top 10 based on |log2FC|				Top 10 based on |log2FC|
Gene	logFC	Pval	Note	Gene	logFC	Pval	Note	Gene	logFC	Pval	Note
Aurkc	-4.17707	0.0387022	Aurora Kinase C; serine/threonine protein kinase, key regulator of mitosis	Sox14	-4.91777	0.00586141	SRY-Box Transcription Factor 14; transcriptional regulator, involved in the ERK signaling pathway	Gcat	-4.96198	0.033206	Glycine C-Acetyltransferase; enzyme that catalyzes the reaction to form glycine and acetyl-CoA
Or10a3	-3.90675	0.0212934	Olfactory Receptor Family 10 Subfamily A Member 3; G protein-mediated transduction of odorant signals	Pax7	-4.60048	0.00621526	Paired Box 7; critical role in development, regulate transcription and RNA polymerase II activity	Vmn2r89	-4.20611	0.0445834	Vomeronasal 2, Receptor 89; enable G protein-coupled receptor activity
Tmem273	-3.45851	0.0342474	Transmembrane Protein 273; integral component of the membrane	Cd300ld3	-4.32099	0.0384084	CD300 Molecule Like Family Member D3, positive regulation of TLR9, IL6, TNF	Col7a1	-3.53034	0.000428504	Collagen Type VII Alpha 1 Chain; anchoring fibril between external epithelia and stroma
Pkd1l1	-2.71601	0.0293606	Polycystin 1 Like 1; regulates calcium permeable cation channels and intracellular calcium homeostasis	Rgs21	-3.63605	0.0428133	Regulator of G Protein Signaling 21; GTPase-activating protein, accelerate signaling kinetics and termination	Il11ra2	-2.88382	0.0450091	Interleukin 11 Receptor Subunit Alpha; make up the receptor comples for IL11
Or6c211	-1.57928	0.0364915	Olfactory Receptor Family 6 Subfamily C Member 211; G protein-mediated transduction of odorant signals	Epx	-3.21221	0.0472889	Eosinophil Peroxidase; mediates tyrosine nitration of secondary granule proteins in eosinophils	Serinc4	-2.62599	0.0457864	Serine Incorporator 4; involved in phospholipid biosynthetic process
Igkc	5.1154	0.00261211	Immunoglobulin Kappa Constant; constant region of the light chains of antibodies	Ankrd22	4.11796	0.0469036	Ankyrin Repeat Domain 22; paralog of PLA2, role in arachidonic acid release, leukotriene synthesis	Gbp10	4.21283	0.0390883	Guanylate Binding Protein Family Member 10; induced by intereferon and hydrolyze GTP to GDP and GMP
Igkv4-55	4.7267	0.00178296	Immunoglobulin Kappa Variable 4-55; part of immunoglobulin complex	H2-Q5	3.28345	0.00728253	Histocompatibility 2, Q Region Locus 5; expressed in the immune system	Capn11	3.8344	0.000327682	Calpain 11; protease activity and calcium-binding ability, regulate calcium-dependent signal transduction
Oxt	4.51494	0.00758307	Oxytocin/Neurophysin I Prepropeptide; precursors to Oxytocin and its carrier protein, Neurophysin I	Capn11	3.24636	0.00252159	Calpain 11; protease activity and calcium-binding ability, regulate calcium-dependent signal transduction	Krt15	3.27754	0.0146171	Keratin 15; intermediate filament proteins responsible for structural integrity of epithelial cells
H2-Q5	3.91657	0.00306984	Histocompatibility 2, Q Region Locus 5; expressed in the immune system	Krt15	2.89658	0.0414915	Keratin 15; intermediate filament proteins responsible for structural integrity of epithelial cells	Casr	2.77783	0.00574175	Calcium Sensing Receptor; senses small changes in circulating calcium concentration
Ighj1	3.73009	0.0309456	Immunoglobulin Heavy Joining 1; part of the immunoglobulin complex, antigen recognition portion	Zfp968	2.89369	0.000132578	Zinc Finger Protein 968; involved in transcriptional regulation, RNA polymerase II regulator	Ighg2b	2.75953	0.0339393	Immunoglobulin Heavy Constant Gamma 2B; positive regulation of phagocytosis
Female Ctl vs Tat				Female Ctl vs METH				Female Ctl vs Tat+METH
Top 10 based on |log2FC|				Top 10 based on |log2FC|				Top 10 based on |log2FC|
Gene	logFC	Pval	Note	Gene	logFC	Pval	Note	Gene	logFC	Pval	Note
Ghrhr	-5.53396	0.00195495	Growth Hormone Releasing Hormone Receptor; controls synthesis and release of growth hormone	H2ac11	-5.64498	0.000189048	H2A Clustered Histone 11; core component of nucleosome, role in chromosomal stability	Ghrhr	-5.90572	0.00162519	Growth Hormone Releasing Hormone Receptor; controls synthesis and release of growth hormone
Pitx2	-5.05249	9.7e-05	Paired Like Homeodomain 2; transcriptional regulator of basal and hormone-regulated activity of prolactin	En1	-4.44505	0.00283523	Engrailed Homeobox 1; control of pattern formation during CNS development	Vwde	-4.36498	0.023768	Von Willebrand Factor D and EGF Domains; active in cell surface and extracellular region
Vwde	-4.52981	0.018897	Von Willebrand Factor D and EGF Domains; active in cell surface and extracellular region	Tmem221	-4.23488	0.033124	Transmembrane Protein 221; integral component of the membrane	C1ql4	-4.02438	0.0284298	Complement C1q Like 4; upstream regulation of ERK1 and ERK2, regulate excitatory synapses
S100a8	-4.43415	0.00426073	S100 Calcium Binding Protein A8; binds to TLR4 to activate MAPK and NFkB signaling pathways	Lcn2	-4.01803	1.24449e-06	Lipocalin 2; Iron binding protein, involved in innate immune response, apoptosis, inflammatory response	En1	-3.99623	0.00766189	Engrailed Homeobox 1; control of pattern formation during CNS development
Ccdc194	-4.25293	0.0255528	Coiled-Coil Domain Containing 194; negative regulation of intracellular transport of viral material	Pax5	-3.99902	1.76528e-06	Paired Box 5; promote development of mature B cells, regulates cell adhesion and migration	Cldn8	-3.76874	0.0201885	Claudin 8; tight-junction protein, role in calcium-independent cell-adhesion activity
Igkv19-93	5.2125	0.0356161	Immunoglobulin Kappa Chain Variable 19-93; involved in immune response	Mrgprx2	4.28296	0.0141519	MAS Related GPR Family Member X2; involved in mast cell degranulation and neuropeptide binding	Gal3st2	4.57359	0.0416395	Galactose-3-O-Sulfotransferase 2; catalyzes sulfonation on type 1/2 oligosaccharides
Ms4a15	4.37142	0.0262806	Membrane Spanning 4-Domains A15; blocks ferroptosis (iron-dependent cell death)	Amhr2	2.57858	0.012169	Anti-Mullerian Hormone Receptor Type 2; important in male sex differentiation	Tdrd9	3.38807	0.0321294	Tudor Domain Containing 9; enable RNA binding activity, involved in spermatogenesis
H2bc13	3.63165	0.0463951	H2B Clustered Histone 13; core component of nucleosome, role in chromosomal stability	Clec1b	2.43419	0.0142349	C-Type Lectin Domain Family 1 Member B; upstream of PLCG2 activation, facilitates capture by platelets	Ikzf3	2.84522	0.025857	IKAROS Family Zinc Finger 3; regulate B-cell proliferation/differentiation and BCL2 expression
Tectb	3.32615	0.0218192	Tectorin Beta; non-collagenous glycoprotein component of tectorial membrane, covers auditory hair	Or2r3	2.30805	0.0442338	Olfactory Receptor Family 2 Subfamily R Member 3; G protein-mediated transduction of odorant signals	Tyr	2.23059	0.0479813	Tyrosinase; tyrosine hydroxylase and dopa oxidase catalytic activities
Ptprv	3.31368	0.00873925	Protein Tyrosine Phosphatase Receptor Type V; inhibitor of cell proliferation	Zfp968	2.10593	0.00326124	Zinc Finger Protein 968; involved in transcriptional regulation, RNA polymerase II regulator	Mylk3	1.72635	0.00146191	Myosin Light Chain Kinase 3; phosphorylate myosin heavy chains
Genes represented in volcano plots in Figure 7. Highlighted genes are ones that were also observed in a different group, similar genes highlighted with corresponding color.
