# Supplementary material for: Chronic, Low-Dose Methamphetamine Reveals Sexual Dimorphism of Memory Performance, Histopathology, and Gene Expression Affected by HIV-1 Tat Protein in a Transgenic Model of NeuroHIV
Source: Viruses. 2025 Feb 28;17(3):361. doi: 10.3390/v17030361 (PMC11946854; doi:10.3390/v17030361)
Supplement: Supplementary file 1 [file viruses-17-00361-s001.zip › Harahap-Carrillo_et_al Table S7 IPA.xlsx]

## Sheet: Top Network Changes
Table S4. Sex-dependent and sex-independent responses observed in Ingenuity Pathway Analysis (IPA) of hippocampal RNA-sequencing data
Male (Combined) Ctl vs Tat
Combined Top Networks	Diseases and Functions	Sex Specific Top Networks	Diseases and Functions	Gene	logFC	Pval	Padj	Notes 1	Description
Increased	Hereditary disorder, neurological disease, organismal injury and abnormalities	Increased	Inflammatory response, organismal injury and abnormalities, tissue morphology	Mt2	0.643711	7.95047e-07	0.0051262	3 significant	Metallothionein 2
Female (Combined) Ctl vs Tat
Combined Top Networks	Diseases and Functions	Sex Specific Top Networks	Diseases and Functions	Gene	logFC	Pval	Padj	Notes 1	Description
		Increased	Connective tissue disorders, organismal injury and abnormalities, skeletal and muscular disorders	Tbr1	0.612097	8.98554e-06	0.029221	6 significant	Tbr1 - T-box brain protein 1; Transcriptional repressor involved in multiple aspects of cortical development, including neuronal migration, laminar and areal identity, and axonal projection
		Decreased	Digestive system development and function, neurological disease, organismal injury and abnormalities	Gabra2	-0.589434	0.000311863	0.350031	13 significant	GABRA2 (Gamma-Aminobutyric Acid Type A Receptor Subunit Alpha2) is a Protein Coding gene. Diseases associated with GABRA2 include Developmental And Epileptic Encephalopathy 78 and Alcohol Dependence. Among its related pathways are Transmission across Chemical Synapses and GABA B receptor activation. Gene Ontology (GO) annotations related to this gene include chloride channel activity and GABA-A r…
Male (Combined) Ctl vs METH
Combined Top Networks	Diseases and Functions	Sex Specific Top Networks	Diseases and Functions	Gene	logFC	Pval	Padj	Notes 1	Description
Increased	Cellular development, cellular growth and proliferation, lymphoid tissue structure and development	Increased	Cellular development, neurological disease, organismal injury and abnormalities	Egr1	0.592814	9.5157e-06	0.0457919	4 significant	GR1 (Early Growth Response 1) is a Protein Coding gene. Diseases associated with EGR1 include Myelodysplastic Syndrome and Ischemia. Among its related pathways are PIP3 activates AKT signaling and Hepatocyte growth factor receptor signaling. Gene Ontology (GO) annotations related to this gene include DNA-binding transcription factor activity and transcription factor binding. An important paralog …
Decreased	Cell-to-cell signaling and interaction, cellular growth and proliferation, cellular movement			Slc7a11	-0.364782	7.2e-05	0.250159	5 significant	Solute Carrier Family 7 (Anionic Amino Acid Transporter Light Chain, Xc- System), Member 11; This gene encodes a member of a heteromeric, sodium-independent, anionic amino acid transport system that is highly specific for cysteine and glutamate. In this system, designated Xc(-), the anionic form of cysteine is transported in exchange for glutamate. This protein has been identified as the predomin…
		Decreased	Cell-mediated immune respoinse, cellular movement, hematological system development and function	Ptpn6	-1.11198	0.00012035	0.250159	10 significant	Protein tyrosine phosphatase, non-receptor type 6; Enables several functions, including phosphotyrosine residue binding activity; protein domain specific binding activity; and protein tyrosine phosphatase activity. Involved in epididymis development; negative regulation of interleukin-6 production; and negative regulation of tumor necrosis factor production. Acts upstream of or within several pro…
Decreased	Cardiovascular system development and function, cellular movement, organismal development			Lcn2	-2.79087	0.000163209	0.282706	12 significant	Lipocalin 2, NGAL, 24p3, Siderocalin, 25 KDa Alpha-2-Microglobulin-Related Subunit Of MMP-9
Female (Combined) Ctl vs METH
Combined Top Networks	Diseases and Functions	Sex Specific Top Networks	Diseases and Functions	Gene	logFC	Pval	Padj	Notes 1	Description
		Decreased	Cardiovascular system development and function, cellular movement, organismal development	Ptgds	-1.10857	9.65065e-24	1.5607e-19	1 significant	Prostaglandin D2 Synthase 21kDa (Brain), Lipocalin-Type Prostaglandin D Synthase, Glutathione-Independent PGD Synthetase; PTGDS (Prostaglandin D2 Synthase) is a Protein Coding gene. Diseases associated with PTGDS include Bronchus Cancer and Cerebrospinal Fluid Leak. Among its related pathways are Fatty acid metabolism and Mammalian disorder of sexual development. Gene Ontology (GO) annotations re…
Decreased	Embryonic development, organ development, organismal development	Decreased	Cancer, organismal development, tissue development	Dab2	-1.00415	4.50905e-08	0.000121534	6 significant	CGNL1 (Cingulin Like 1) is a Protein Coding gene. Diseases associated with CGNL1 include Pseudo-Torch Syndrome 1 and Acute Myeloid Leukemia With Bcr-Abl1. Among its related pathways is VEGFA-VEGFR2 signaling. Gene Ontology (GO) annotations related to this gene include cytoskeletal motor activity. An important paralog of this gene is CGN.
Decreased	Cell-to-cell signaling and interaction, cellular growth and proliferation, cellular movement	Decreased	Developmental disorder, hereditary disorder, skeletal and muscular system development and function	Cp	-0.652602	3.11378e-07	0.000559512	9 significant	Ferroxidase, CP (Ceruloplasmin) is a Protein Coding gene. Diseases associated with CP include Aceruloplasminemia and Hermansky-Pudlak Syndrome 3. Among its related pathways are Transport of inorganic cations/anions and amino acids/oligopeptides and Regulation of Insulin-like Growth Factor (IGF) transport and uptake by Insulin-like Growth Factor Binding Proteins (IGFBPs).
Decreased	Cardiovascular system development and function, cellular movement, organismal development	Decreased	Cellular assembly and organization, lipid metabolism, small molecule biochemistry	Lcn2	-4.01803	1.24449e-06	0.00143756	10 significant	Lipocalin 2, NGAL, 24p3, Siderocalin, 25 KDa Alpha-2-Microglobulin-Related Subunit Of MMP-9
Decreased	Embryonic development, organ development, organismal development	Decreased	Connective tissue disorders, metabolic disease, organismal injury and abnormalities	Bmp7	-0.903341	9.88124e-07	0.00143756	11 significant	BMP7 (Bone Morphogenetic Protein 7) is a Protein Coding gene. Diseases associated with BMP7 include Congenital Heart Defects, Multiple Types, 4 and Ventricular Septal Defect 1. Among its related pathways are Apoptotic Pathways in Synovial Fibroblasts and MIF Mediated Glucocorticoid Regulation. Gene Ontology (GO) annotations related to this gene include cytokine activity and heparin binding. An im…
		Decreased	Cancer, organismal development, tissue development	Mgp	-0.815185	1.02341e-06	0.00143756	12 significant	MGP (Matrix Gla Protein) is a Protein Coding gene. Diseases associated with MGP include Keutel Syndrome and X-Linked Chondrodysplasia Punctata 1. Among its related pathways are Endochondral ossification and Vitamin K metabolism and activation of dependent proteins. Gene Ontology (GO) annotations related to this gene include calcium ion binding and structural constituent of bone
Decreased	Cellular development, cellular growth and proliferation, lymphoid tissue structure and development	Decreased	Cardiovascular system development and function, organismal development, tissue development	Ahnak	-0.507017	1.08391e-06	0.00143756	14 significant	Neuroblast Differentiation-Associated Protein AHNAK, AHNAK (AHNAK Nucleoprotein) is a Protein Coding gene. Diseases associated with AHNAK include Megacolon and Mitochondrial Complex I Deficiency, Nuclear Type 14. Among its related pathways is Phospholipase-C Pathway. Gene Ontology (GO) annotations related to this gene include RNA binding and structural molecule activity conferring elasticity. An …
Decreased	Cellular development, cellular growth and proliferation, lymphoid tissue structure and development			Pax5	-3.99902	1.76528e-06	0.00175758	15 significant	PAX5 (Paired Box 5) is a Protein Coding gene. Diseases associated with PAX5 include Leukemia, Acute Lymphoblastic 3 and B-Lymphoblastic Leukemia/Lymphoma With T(7;9)(Q11.2;P13.2). Among its related pathways are Gene expression (Transcription) and Assembly of the pre-replicative complex. Gene Ontology (GO) annotations related to this gene include DNA-binding transcription factor activity and DNA-b…
Decreased	Cell-to-cell signaling and interaction, cellular growth and proliferation, cellular movement			Slc7a11	-0.364782	7.2e-05	0.250159	5 significant	Solute Carrier Family 7 (Anionic Amino Acid Transporter Light Chain, Xc- System), Member 11; This gene encodes a member of a heteromeric, sodium-independent, anionic amino acid transport system that is highly specific for cysteine and glutamate. In this system, designated Xc(-), the anionic form of cysteine is transported in exchange for glutamate. This protein has been identified as the predomin…
		Decreased	Developmental disorder, hereditary disorder, lipid metabolism	Ptpn6	-1.11198	0.00012035	0.250159	10 significant	Protein tyrosine phosphatase, non-receptor type 6; Enables several functions, including phosphotyrosine residue binding activity; protein domain specific binding activity; and protein tyrosine phosphatase activity. Involved in epididymis development; negative regulation of interleukin-6 production; and negative regulation of tumor necrosis factor production. Acts upstream of or within several pro…
Decreased	Cardiovascular system development and function, cellular movement, organismal development	Decreased	Cellular assembly and organization, lipid metabolism, small molecule biochemistry	Lcn2	-2.79087	0.000163209	0.282706	12 significant	Lipocalin 2, NGAL, 24p3, Siderocalin, 25 KDa Alpha-2-Microglobulin-Related Subunit Of MMP-9
Male (Combined) Ctl vs TatMETH
Combined Top Networks	Diseases and Functions	Sex Specific Top Networks	Diseases and Functions	Gene	logFC	Pval	Padj	Notes 1	Description
Decreased	Cell morphology, cell-to-cell signaling and interaction, nervous system development and function	Decreased	Embryonic development, organismal development, organismal injury and abnormalities	Drd1	-0.795756	2.86e-06	0.029679	2 significant	Dopamine receptor D1; Enables G protein-coupled receptor activity and dopamine neurotransmitter receptor activity, coupled via Gs. Involved in modification of postsynaptic structure and regulation of synaptic vesicle exocytosis. Acts upstream of or within several processes, including central nervous system development; learning or memory; and modulation of chemical synaptic transmission. Located …
Decreased	Antimicrobial response, cell death and survival, inflammatory response			Tnfsf10	-0.771935	3.88e-05	0.217038	3 significant	Tumor necrosis factor (ligand) superfamily, member 10; TL2; Ly81; Trail; APO-2L; Tnlg6a; A330042I21Rik.
Decreased	Cellular movement, immune cell trafficking, tissue morphology			Erap1	-0.479803	0.000432898	0.853526	10 significant	Endoplasmic reticulum aminopeptidase 1; Type 1 Tumor Necrosis Factor Receptor Shedding Aminopeptidase Regulator
Female (Combined) Ctl vs TatMETH
Combined Top Networks	Diseases and Functions	Sex Specific Top Networks	Diseases and Functions	Gene	logFC	Pval	Padj	Notes 1	Description
Decreased	Cell morphology, cell-to-cell signaling and interaction, nervous system development and function	Decreased	Cellular development, cellular growth and proliferation, nervous system development and function	Drd1	-0.795756	2.86e-06	0.029679	2 significant	Dopamine receptor D1; Enables G protein-coupled receptor activity and dopamine neurotransmitter receptor activity, coupled via Gs. Involved in modification of postsynaptic structure and regulation of synaptic vesicle exocytosis. Acts upstream of or within several processes, including central nervous system development; learning or memory; and modulation of chemical synaptic transmission. Located …
Decreased	Antimicrobial response, cell death and survival, inflammatory response			Tnfsf10	-0.771935	3.88e-05	0.217038	3 significant	Tumor necrosis factor (ligand) superfamily, member 10; TL2; Ly81; Trail; APO-2L; Tnlg6a; A330042I21Rik.
		Decreased	Cell morphology, cellular movement, skeletal and muscular system development and function	Slc38a6	-0.213707	0.000174767	0.518458	7 significant	Solute carrier family 38, member 6; Amino acid transporter with an apparent selectivity for L-glutamine and L-glutamate. May facilitate glutamine uptake in excitatory neurons. The transport mechanism remains to be elucidated; Predicted to enable L-glutamine transmembrane transporter activity. Predicted to be involved in amino acid transmembrane transport and glutamine transport. Predicted to be l…
Decreased	Cellular movement, immune cell trafficking, tissue morphology	Decreased	Antimicrobial response, cellular function and maintenance, inflammatory response	Erap1	-0.479803	0.000432898	0.853526	10 significant	Endoplasmic reticulum aminopeptidase 1; Type 1 Tumor Necrosis Factor Receptor Shedding Aminopeptidase Regulator
Pathway and network analysis performed with IPA revealed top networks that overlap with those in the top 10 modulated genes. Table displays the modulation of top networks in each treated groups vs control, whether it is sex-dependent (sex specific treated group vs sex specific control) or sex-independent (combined treated group vs combined control). The diseases and functions that network is invo…
